# Supplementary material for: 4-[Bis(3,4-dimethoxy­phen­yl)meth­yl]pyridine ethanol monosolvate
Source: Acta Crystallogr Sect E Struct Rep Online. 2010 May 19;66(Pt 6):o1378. doi: 10.1107/S1600536810017460 (PMC2979484; doi:10.1107/S1600536810017460)
Supplement: Supplementary file 1 [file e-66-o1378-sup1.cif]

##############################################################################
###                                                                        ###
###        Electronic paper (Acta Crystallographica Section E)             ###
###                                                                        ###
##############################################################################
#                                                                            #
# This CIF contains the data in a paper accepted for publication in Acta     #
# Crystallographica Section E. It conforms to the requirements of Notes      #
# for Authors for Section E, and has been peer reviewed under the auspices   #
# of the IUCr Commission on Journals.                                        #
#                                                                            #
# Full details of the Crystallographic Information File format               #
# are given in the paper "The Crystallographic Information File (CIF):       #
# a New Standard Archive File for Crystallography" by S. R. Hall, F. H.      #
# Allen and I. D. Brown [Acta Cryst. (1991), A47, 655-685].                  #
#                                                                            #
# The current version of the core CIF dictionary is obtainable from          #
# ftp://ftp.iucr.org/pub/cif_core.dic. The current version number is 2.4.    #
#                                                                            #
# Software is freely available for graphical display of the structure(s) in  #
# this CIF.  For information consult the CIF home page http://www.iucr.org/  #
# cif/home.html                                                              #
#                                                                            #
# This file may be used for bona fide research purposes within the           #
# scientific community so long as proper attribution is given to the journal # 
# article from which it was obtained.                                        #
#                                                                            #
##############################################################################
                                             
data_global
_audit_creation_method     SHELXL-97
_journal_date_recd_electronic     2010-05-10
_journal_date_accepted     2010-05-12
_journal_name_full     'Acta Crystallographica, Section E'
_journal_year     2010
_journal_volume     66
_journal_issue      6
_journal_page_first     o1378
_journal_page_last     o1378
_journal_paper_category     QO
_journal_coeditor_code     NG2771
_publ_contact_author_name     'Fang-Fang Jian'
_publ_contact_author_address
;
 New Materials and Function Coordination Chemistry Laboratory
 Qingdao University of Science and Technology,
 Qingdao 266042,
 People's Republic of China
;
_publ_contact_author_email     ffj2003@163169.net
_publ_contact_author_fax     '86-532-84023606'
_publ_contact_author_phone     '86-532-84023606'
_publ_section_title
;
4-[Bis(3,4-dimethoxyphenyl)methyl]pyridine ethanol monosolvate
;
loop_
    _publ_author_name
    _publ_author_footnote
    _publ_author_address
    'Fang-Fang Jian' .
;
New Materials and Function Coordination Chemistry Laboratory
Qingdao University of Science and Technology,
Qingdao 266042,
People's Republic of China
;
    'Zhi-Peng Ni' .
;
New Materials and Function Coordination Chemistry Laboratory
Qingdao University of Science and Technology,
Qingdao 266042,
People's Republic of China
;
data_I
_audit_creation_method     SHELXL-97
_chemical_name_systematic
;
4-[Bis(3,4-dimethoxyphenyl)methyl]pyridine ethanol monosolvate
;
_chemical_name_common     ?
_chemical_formula_moiety     'C22 H23 N O4, C2 H6 O'
_chemical_formula_sum     'C24 H29 N O5'
_chemical_formula_iupac     'C22 H23 N O4, C2 H6 O'
_chemical_formula_weight     411.48
_chemical_melting_point     342
_symmetry_cell_setting     Monoclinic
_symmetry_space_group_name_H-M     'C 2/c'
_symmetry_space_group_name_Hall     '-C 2yc'
loop_
    _symmetry_equiv_pos_as_xyz
    'x, y, z'
    '-x, y, -z+1/2'
    'x+1/2, y+1/2, z'
    '-x+1/2, y+1/2, -z+1/2'
    '-x, -y, -z'
    'x, -y, z-1/2'
    '-x+1/2, -y+1/2, -z'
    'x+1/2, -y+1/2, z-1/2'
_cell_length_a     29.564(6)
_cell_length_b     8.3810(17)
_cell_length_c     19.440(4)
_cell_angle_alpha     90.00
_cell_angle_beta     107.94(3)
_cell_angle_gamma     90.00
_cell_volume     4582.6(18)
_cell_formula_units_Z     8
_cell_measurement_reflns_used     25
_cell_measurement_theta_min     1.45
_cell_measurement_theta_max     25.50
_cell_measurement_temperature     295(2)
_exptl_crystal_description     block
_exptl_crystal_colour     colourless
_exptl_crystal_size_max     0.27
_exptl_crystal_size_mid     0.20
_exptl_crystal_size_min     0.19
_exptl_crystal_density_diffrn     1.193
_exptl_crystal_density_meas     ?
_exptl_crystal_density_method     'not measured'
_exptl_crystal_F_000     1760
_exptl_absorpt_coefficient_mu     0.083
_exptl_absorpt_correction_type     none
_exptl_absorpt_process_details     ?
_exptl_absorpt_correction_T_min     ?
_exptl_absorpt_correction_T_max     ?
_exptl_special_details
;
;
_diffrn_ambient_temperature     295(2)
_diffrn_radiation_type     MoK\a
_diffrn_radiation_wavelength     0.71073
_diffrn_radiation_source     'fine-focus sealed tube'
_diffrn_radiation_monochromator     graphite
_diffrn_measurement_device_type     'Enraf--Nonius CAD-4'
_diffrn_measurement_method     \w
_diffrn_detector_area_resol_mean     ?
_diffrn_reflns_number     14513
_diffrn_reflns_av_R_equivalents     0.0420
_diffrn_reflns_av_sigmaI/netI     0.0572
_diffrn_reflns_theta_min     1.45
_diffrn_reflns_theta_max     28.34
_diffrn_reflns_theta_full     28.34
_diffrn_measured_fraction_theta_max     0.974
_diffrn_measured_fraction_theta_full     0.974
_diffrn_reflns_limit_h_min     -34
_diffrn_reflns_limit_h_max     38
_diffrn_reflns_limit_k_min     -11
_diffrn_reflns_limit_k_max     10
_diffrn_reflns_limit_l_min     -25
_diffrn_reflns_limit_l_max     20
_diffrn_standards_number     3
_diffrn_standards_interval_count     100
_diffrn_standards_interval_time     ?
_diffrn_standards_decay_%     0
_refine_special_details
;
Refinement of <i>F</i>^2^ against ALL reflections. The weighted <i>R</i>-factor
wR and goodness of fit <i>S</i> are based on <i>F</i>^2^, conventional
<i>R</i>-factors <i>R</i> are based on <i>F</i>, with <i>F</i> set to zero for
negative <i>F</i>^2^. The threshold expression of <i>F</i>^2^ >
\s(<i>F</i>^2^) is used only for calculating <i>R</i>-factors(gt) etc. and is
not relevant to the choice of reflections for refinement. <i>R</i>-factors
based on <i>F</i>^2^ are statistically about twice as large as those based on
<i>F</i>, and <i>R</i>- factors based on ALL data will be even larger.
;
_reflns_number_total     5573
_reflns_number_gt     2669
_reflns_threshold_expression     I>2sigma(I)
_refine_ls_structure_factor_coef     Fsqd
_refine_ls_matrix_type     full
_refine_ls_R_factor_all     0.1395
_refine_ls_R_factor_gt     0.0632
_refine_ls_wR_factor_gt     0.1404
_refine_ls_wR_factor_ref     0.1744
_refine_ls_goodness_of_fit_ref     1.023
_refine_ls_restrained_S_all     1.023
_refine_ls_number_reflns     5573
_refine_ls_number_parameters     277
_refine_ls_number_restraints     0
_refine_ls_hydrogen_treatment     constr
_refine_ls_weighting_scheme     calc
_refine_ls_weighting_details
         'calc w=1/[\s^2^(Fo^2^)+(0.0700P)^2^+0.6422P] where P=(Fo^2^+2Fc^2^)/3'
_atom_sites_solution_hydrogens     geom
_atom_sites_solution_primary     direct
_atom_sites_solution_secondary     difmap
_refine_ls_shift/su_max     0.000
_refine_ls_shift/su_mean     0.000
_refine_diff_density_max     0.224
_refine_diff_density_min     -0.223
_refine_ls_extinction_method     none
_refine_ls_extinction_coef     ?
loop_
    _atom_type_symbol
    _atom_type_description
    _atom_type_scat_dispersion_real
    _atom_type_scat_dispersion_imag
    _atom_type_scat_source
    'C' 'C' 0.0033 0.0016
                         'International Tables Vol C Tables 4.2.6.8 and 6.1.1.4'
    'H' 'H' 0.0000 0.0000
                         'International Tables Vol C Tables 4.2.6.8 and 6.1.1.4'
    'N' 'N' 0.0061 0.0033
                         'International Tables Vol C Tables 4.2.6.8 and 6.1.1.4'
    'O' 'O' 0.0106 0.0060
                         'International Tables Vol C Tables 4.2.6.8 and 6.1.1.4'
_computing_data_collection     'CAD-4 Software (Enraf--Nonius, 1989)'
_computing_cell_refinement     'CAD-4 Software (Enraf--Nonius, 1989)'
_computing_data_reduction     'NRCVAX (Gabe <i>et al.</i>,  1989)'
_computing_structure_solution     'SHELXS97 (Sheldrick, 2008)'
_computing_structure_refinement     'SHELXL97 (Sheldrick, 2008)'
_computing_molecular_graphics     'SHELXTL (Sheldrick, 2008)'
_computing_publication_material     'WinGX (Farrugia, 1999)'
loop_
    _atom_site_type_symbol
    _atom_site_label
    _atom_site_fract_x
    _atom_site_fract_y
    _atom_site_fract_z
    _atom_site_U_iso_or_equiv
    _atom_site_adp_type
    _atom_site_calc_flag
    _atom_site_refinement_flags
    _atom_site_occupancy
    _atom_site_disorder_assembly
    _atom_site_disorder_group
    O O1 0.30498(6) 1.1065(2) 0.93614(10) 0.0848(6) Uani d . 1 . .
    O O2 0.23104(6) 1.2671(2) 0.86968(10) 0.0795(5) Uani d . 1 . .
    O O3 0.07275(6) 1.2438(2) 0.48851(8) 0.0711(5) Uani d . 1 . .
    O O4 0.15262(5) 1.1115(2) 0.49173(8) 0.0648(5) Uani d . 1 . .
    O O5 0.02886(9) 0.3191(3) 0.87938(15) 0.1157(8) Uani d . 1 . .
    H H5 0.0360 0.3742 0.8494 0.139 Uiso calc R 1 . .
    N N1 0.06698(8) 0.5258(3) 0.79531(13) 0.0770(6) Uani d . 1 . .
    C C1 0.34474(13) 1.0218(4) 0.97716(19) 0.1275(14) Uani d . 1 . .
    H H1B 0.3659 1.0926 1.0109 0.191 Uiso calc R 1 . .
    H H1C 0.3608 0.9765 0.9458 0.191 Uiso calc R 1 . .
    H H1D 0.3349 0.9380 1.0030 0.191 Uiso calc R 1 . .
    C C2 0.19141(11) 1.3623(4) 0.83401(19) 0.1037(11) Uani d . 1 . .
    H H2A 0.1957 1.4676 0.8544 0.156 Uiso calc R 1 . .
    H H2B 0.1631 1.3158 0.8399 0.156 Uiso calc R 1 . .
    H H2C 0.1884 1.3683 0.7835 0.156 Uiso calc R 1 . .
    C C3 0.24084(8) 0.8041(3) 0.80555(12) 0.0592(6) Uani d . 1 . .
    H H3A 0.2443 0.6994 0.7922 0.071 Uiso calc R 1 . .
    C C4 0.27668(8) 0.8747(3) 0.86124(13) 0.0627(7) Uani d . 1 . .
    H H4A 0.3039 0.8167 0.8845 0.075 Uiso calc R 1 . .
    C C5 0.27240(8) 1.0275(3) 0.88221(12) 0.0573(6) Uani d . 1 . .
    C C6 0.23211(8) 1.1147(3) 0.84613(12) 0.0550(6) Uani d . 1 . .
    C C7 0.19656(8) 1.0447(3) 0.79090(12) 0.0546(6) Uani d . 1 . .
    H H7A 0.1696 1.1034 0.7672 0.066 Uiso calc R 1 . .
    C C8 0.20042(7) 0.8876(3) 0.77007(11) 0.0491(5) Uani d . 1 . .
    C C9 0.16086(7) 0.8074(3) 0.71137(10) 0.0503(6) Uani d . 1 . .
    H H9A 0.1764 0.7297 0.6884 0.060 Uiso calc R 1 . .
    C C10 0.13455(7) 0.9216(3) 0.65203(11) 0.0493(5) Uani d . 1 . .
    C C11 0.09260(8) 0.9934(3) 0.64980(12) 0.0608(7) Uani d . 1 . .
    H H11A 0.0783 0.9687 0.6849 0.073 Uiso calc R 1 . .
    C C12 0.07107(8) 1.1021(3) 0.59624(12) 0.0626(7) Uani d . 1 . .
    H H12A 0.0427 1.1508 0.5960 0.075 Uiso calc R 1 . .
    C C13 0.09124(8) 1.1383(3) 0.54365(11) 0.0528(6) Uani d . 1 . .
    C C14 0.13426(7) 1.0673(3) 0.54553(11) 0.0481(5) Uani d . 1 . .
    C C15 0.15522(7) 0.9611(3) 0.59909(11) 0.0486(5) Uani d . 1 . .
    H H15A 0.1839 0.9142 0.6002 0.058 Uiso calc R 1 . .
    C C16 0.02736(11) 1.3087(4) 0.48086(18) 0.1096(12) Uani d . 1 . .
    H H16A 0.0186 1.3801 0.4403 0.164 Uiso calc R 1 . .
    H H16B 0.0282 1.3659 0.5240 0.164 Uiso calc R 1 . .
    H H16C 0.0045 1.2240 0.4731 0.164 Uiso calc R 1 . .
    C C17 0.19682(9) 1.0437(3) 0.49298(14) 0.0800(8) Uani d . 1 . .
    H H17A 0.2065 1.0867 0.4540 0.120 Uiso calc R 1 . .
    H H17B 0.1935 0.9300 0.4877 0.120 Uiso calc R 1 . .
    H H17C 0.2203 1.0683 0.5382 0.120 Uiso calc R 1 . .
    C C18 0.12750(8) 0.7117(3) 0.74155(11) 0.0517(6) Uani d . 1 . .
    C C19 0.09979(10) 0.5923(3) 0.70163(13) 0.0783(8) Uani d . 1 . .
    H H19A 0.1008 0.5715 0.6551 0.094 Uiso calc R 1 . .
    C C20 0.07074(11) 0.5034(4) 0.72947(17) 0.0918(9) Uani d . 1 . .
    H H20A 0.0527 0.4231 0.7009 0.110 Uiso calc R 1 . .
    C C21 0.09305(9) 0.6417(3) 0.83336(14) 0.0657(7) Uani d . 1 . .
    H H21A 0.0909 0.6613 0.8793 0.079 Uiso calc R 1 . .
    C C22 0.12338(8) 0.7359(3) 0.80920(12) 0.0566(6) Uani d . 1 . .
    H H22A 0.1410 0.8157 0.8388 0.068 Uiso calc R 1 . .
    C C23 0.0512(2) 0.0797(6) 0.8412(3) 0.227(3) Uani d . 1 . .
    H H23A 0.0652 -0.0205 0.8605 0.340 Uiso calc R 1 . .
    H H23B 0.0658 0.1179 0.8066 0.340 Uiso calc R 1 . .
    H H23C 0.0177 0.0656 0.8181 0.340 Uiso calc R 1 . .
    C C24 0.05815(13) 0.1877(5) 0.8959(2) 0.1247(13) Uani d . 1 . .
    H H24A 0.0909 0.2236 0.9096 0.150 Uiso calc R 1 . .
    H H24B 0.0534 0.1345 0.9374 0.150 Uiso calc R 1 . .
loop_
    _atom_site_aniso_label
    _atom_site_aniso_U_11
    _atom_site_aniso_U_22
    _atom_site_aniso_U_33
    _atom_site_aniso_U_12
    _atom_site_aniso_U_13
    _atom_site_aniso_U_23
    O1 0.0727(12) 0.0672(12) 0.0895(12) -0.0157(10) -0.0119(10) 0.0122(10)
    O2 0.0763(13) 0.0534(11) 0.0964(13) -0.0007(9) 0.0085(10) -0.0037(10)
    O3 0.0654(11) 0.0860(12) 0.0681(10) 0.0276(10) 0.0297(8) 0.0295(9)
    O4 0.0664(11) 0.0799(12) 0.0586(9) 0.0179(9) 0.0346(8) 0.0171(8)
    O5 0.1304(19) 0.0829(16) 0.164(2) 0.0193(15) 0.0893(17) 0.0368(15)
    N1 0.0741(15) 0.0770(16) 0.0810(15) -0.0157(13) 0.0257(12) 0.0058(13)
    C1 0.105(3) 0.105(3) 0.121(3) -0.007(2) -0.041(2) 0.014(2)
    C2 0.089(2) 0.0649(19) 0.142(3) 0.0179(17) 0.013(2) -0.011(2)
    C3 0.0556(15) 0.0595(15) 0.0647(14) 0.0085(12) 0.0216(12) 0.0095(12)
    C4 0.0476(14) 0.0656(17) 0.0708(16) 0.0053(12) 0.0124(12) 0.0195(14)
    C5 0.0500(14) 0.0582(16) 0.0595(14) -0.0057(12) 0.0107(11) 0.0165(12)
    C6 0.0540(15) 0.0517(15) 0.0606(14) -0.0043(12) 0.0193(12) 0.0083(12)
    C7 0.0482(14) 0.0567(15) 0.0602(14) 0.0032(11) 0.0185(11) 0.0127(12)
    C8 0.0457(13) 0.0568(15) 0.0484(12) 0.0034(11) 0.0198(10) 0.0106(11)
    C9 0.0535(13) 0.0549(14) 0.0457(12) 0.0080(11) 0.0201(10) 0.0036(10)
    C10 0.0512(13) 0.0551(14) 0.0438(11) 0.0057(11) 0.0179(10) 0.0021(10)
    C11 0.0583(15) 0.0809(18) 0.0514(13) 0.0138(13) 0.0289(11) 0.0143(12)
    C12 0.0506(14) 0.0802(18) 0.0621(14) 0.0187(13) 0.0247(12) 0.0134(13)
    C13 0.0518(14) 0.0593(14) 0.0481(12) 0.0068(11) 0.0163(10) 0.0071(11)
    C14 0.0488(13) 0.0541(13) 0.0448(11) 0.0023(11) 0.0194(10) -0.0013(10)
    C15 0.0458(12) 0.0539(14) 0.0486(12) 0.0060(11) 0.0185(10) -0.0020(11)
    C16 0.086(2) 0.139(3) 0.117(2) 0.061(2) 0.0505(19) 0.065(2)
    C17 0.0815(19) 0.100(2) 0.0775(17) 0.0284(17) 0.0530(15) 0.0195(16)
    C18 0.0519(13) 0.0559(14) 0.0465(12) 0.0020(11) 0.0141(10) 0.0031(11)
    C19 0.094(2) 0.088(2) 0.0525(14) -0.0251(17) 0.0221(14) -0.0119(14)
    C20 0.097(2) 0.094(2) 0.081(2) -0.0386(18) 0.0223(17) -0.0097(17)
    C21 0.0691(17) 0.0713(17) 0.0635(15) -0.0018(15) 0.0304(13) 0.0059(14)
    C22 0.0624(15) 0.0562(14) 0.0543(13) -0.0049(12) 0.0224(11) -0.0031(11)
    C23 0.330(9) 0.152(5) 0.213(6) 0.083(6) 0.107(6) -0.038(4)
    C24 0.090(3) 0.126(4) 0.152(4) 0.010(2) 0.029(2) 0.031(3)
_geom_special_details
;
All esds (except the esd in the dihedral angle between two l.s. planes) are
estimated using the full covariance matrix. The cell esds are taken into
account individually in the estimation of esds in distances, angles and
torsion angles; correlations between esds in cell parameters are only used
when they are defined by crystal symmetry. An approximate (isotropic)
treatment of cell esds is used for estimating esds involving l.s. planes.
;
loop_
    _geom_bond_atom_site_label_1
    _geom_bond_atom_site_label_2
    _geom_bond_site_symmetry_2
    _geom_bond_distance
    _geom_bond_publ_flag
    O1 C5 . 1.358(3) ?
    O1 C1 . 1.395(3) ?
    O2 C6 . 1.361(3) ?
    O2 C2 . 1.410(3) ?
    O3 C13 . 1.367(3) ?
    O3 C16 . 1.413(3) ?
    O4 C14 . 1.369(2) ?
    O4 C17 . 1.418(3) ?
    O5 C24 . 1.377(4) ?
    O5 H5 . 0.8200 ?
    N1 C21 . 1.317(3) ?
    N1 C20 . 1.332(3) ?
    C1 H1B . 0.9600 ?
    C1 H1C . 0.9600 ?
    C1 H1D . 0.9600 ?
    C2 H2A . 0.9600 ?
    C2 H2B . 0.9600 ?
    C2 H2C . 0.9600 ?
    C3 C8 . 1.373(3) ?
    C3 C4 . 1.392(3) ?
    C3 H3A . 0.9300 ?
    C4 C5 . 1.362(3) ?
    C4 H4A . 0.9300 ?
    C5 C6 . 1.389(3) ?
    C6 C7 . 1.381(3) ?
    C7 C8 . 1.392(3) ?
    C7 H7A . 0.9300 ?
    C8 C9 . 1.517(3) ?
    C9 C10 . 1.516(3) ?
    C9 C18 . 1.522(3) ?
    C9 H9A . 0.9800 ?
    C10 C11 . 1.367(3) ?
    C10 C15 . 1.389(3) ?
    C11 C12 . 1.383(3) ?
    C11 H11A . 0.9300 ?
    C12 C13 . 1.367(3) ?
    C12 H12A . 0.9300 ?
    C13 C14 . 1.395(3) ?
    C14 C15 . 1.365(3) ?
    C15 H15A . 0.9300 ?
    C16 H16A . 0.9600 ?
    C16 H16B . 0.9600 ?
    C16 H16C . 0.9600 ?
    C17 H17A . 0.9600 ?
    C17 H17B . 0.9600 ?
    C17 H17C . 0.9600 ?
    C18 C19 . 1.373(3) ?
    C18 C22 . 1.373(3) ?
    C19 C20 . 1.368(4) ?
    C19 H19A . 0.9300 ?
    C20 H20A . 0.9300 ?
    C21 C22 . 1.381(3) ?
    C21 H21A . 0.9300 ?
    C22 H22A . 0.9300 ?
    C23 C24 . 1.362(5) ?
    C23 H23A . 0.9600 ?
    C23 H23B . 0.9600 ?
    C23 H23C . 0.9600 ?
    C24 H24A . 0.9700 ?
    C24 H24B . 0.9700 ?
loop_
    _geom_angle_atom_site_label_1
    _geom_angle_atom_site_label_2
    _geom_angle_atom_site_label_3
    _geom_angle_site_symmetry_1
    _geom_angle_site_symmetry_3
    _geom_angle
    _geom_angle_publ_flag
    C5 O1 C1 . . 117.8(2) ?
    C6 O2 C2 . . 117.9(2) ?
    C13 O3 C16 . . 117.95(19) ?
    C14 O4 C17 . . 117.27(18) ?
    C24 O5 H5 . . 109.5 ?
    C21 N1 C20 . . 115.9(2) ?
    O1 C1 H1B . . 109.5 ?
    O1 C1 H1C . . 109.5 ?
    H1B C1 H1C . . 109.5 ?
    O1 C1 H1D . . 109.5 ?
    H1B C1 H1D . . 109.5 ?
    H1C C1 H1D . . 109.5 ?
    O2 C2 H2A . . 109.5 ?
    O2 C2 H2B . . 109.5 ?
    H2A C2 H2B . . 109.5 ?
    O2 C2 H2C . . 109.5 ?
    H2A C2 H2C . . 109.5 ?
    H2B C2 H2C . . 109.5 ?
    C8 C3 C4 . . 120.7(2) ?
    C8 C3 H3A . . 119.7 ?
    C4 C3 H3A . . 119.7 ?
    C5 C4 C3 . . 120.9(2) ?
    C5 C4 H4A . . 119.5 ?
    C3 C4 H4A . . 119.5 ?
    O1 C5 C4 . . 125.5(2) ?
    O1 C5 C6 . . 115.3(2) ?
    C4 C5 C6 . . 119.2(2) ?
    O2 C6 C7 . . 124.7(2) ?
    O2 C6 C5 . . 115.4(2) ?
    C7 C6 C5 . . 119.9(2) ?
    C6 C7 C8 . . 121.1(2) ?
    C6 C7 H7A . . 119.4 ?
    C8 C7 H7A . . 119.4 ?
    C3 C8 C7 . . 118.2(2) ?
    C3 C8 C9 . . 120.1(2) ?
    C7 C8 C9 . . 121.67(19) ?
    C10 C9 C8 . . 112.84(19) ?
    C10 C9 C18 . . 112.59(18) ?
    C8 C9 C18 . . 112.63(16) ?
    C10 C9 H9A . . 106.0 ?
    C8 C9 H9A . . 106.0 ?
    C18 C9 H9A . . 106.0 ?
    C11 C10 C15 . . 118.3(2) ?
    C11 C10 C9 . . 123.36(19) ?
    C15 C10 C9 . . 118.31(19) ?
    C10 C11 C12 . . 121.1(2) ?
    C10 C11 H11A . . 119.4 ?
    C12 C11 H11A . . 119.4 ?
    C13 C12 C11 . . 120.2(2) ?
    C13 C12 H12A . . 119.9 ?
    C11 C12 H12A . . 119.9 ?
    C12 C13 O3 . . 124.7(2) ?
    C12 C13 C14 . . 119.4(2) ?
    O3 C13 C14 . . 115.96(19) ?
    C15 C14 O4 . . 124.44(19) ?
    C15 C14 C13 . . 119.63(19) ?
    O4 C14 C13 . . 115.93(19) ?
    C14 C15 C10 . . 121.4(2) ?
    C14 C15 H15A . . 119.3 ?
    C10 C15 H15A . . 119.3 ?
    O3 C16 H16A . . 109.5 ?
    O3 C16 H16B . . 109.5 ?
    H16A C16 H16B . . 109.5 ?
    O3 C16 H16C . . 109.5 ?
    H16A C16 H16C . . 109.5 ?
    H16B C16 H16C . . 109.5 ?
    O4 C17 H17A . . 109.5 ?
    O4 C17 H17B . . 109.5 ?
    H17A C17 H17B . . 109.5 ?
    O4 C17 H17C . . 109.5 ?
    H17A C17 H17C . . 109.5 ?
    H17B C17 H17C . . 109.5 ?
    C19 C18 C22 . . 115.8(2) ?
    C19 C18 C9 . . 120.7(2) ?
    C22 C18 C9 . . 123.4(2) ?
    C20 C19 C18 . . 120.8(2) ?
    C20 C19 H19A . . 119.6 ?
    C18 C19 H19A . . 119.6 ?
    N1 C20 C19 . . 123.5(3) ?
    N1 C20 H20A . . 118.2 ?
    C19 C20 H20A . . 118.2 ?
    N1 C21 C22 . . 124.0(2) ?
    N1 C21 H21A . . 118.0 ?
    C22 C21 H21A . . 118.0 ?
    C18 C22 C21 . . 120.0(2) ?
    C18 C22 H22A . . 120.0 ?
    C21 C22 H22A . . 120.0 ?
    C24 C23 H23A . . 109.5 ?
    C24 C23 H23B . . 109.5 ?
    H23A C23 H23B . . 109.5 ?
    C24 C23 H23C . . 109.5 ?
    H23A C23 H23C . . 109.5 ?
    H23B C23 H23C . . 109.5 ?
    C23 C24 O5 . . 114.7(4) ?
    C23 C24 H24A . . 108.6 ?
    O5 C24 H24A . . 108.6 ?
    C23 C24 H24B . . 108.6 ?
    O5 C24 H24B . . 108.6 ?
    H24A C24 H24B . . 107.6 ?
loop_
    _geom_torsion_atom_site_label_1
    _geom_torsion_atom_site_label_2
    _geom_torsion_atom_site_label_3
    _geom_torsion_atom_site_label_4
    _geom_torsion_site_symmetry_1
    _geom_torsion_site_symmetry_2
    _geom_torsion_site_symmetry_3
    _geom_torsion_site_symmetry_4
    _geom_torsion
    _geom_torsion_publ_flag
    C8 C3 C4 C5 . . . . 0.5(3) ?
    C1 O1 C5 C4 . . . . -4.8(4) ?
    C1 O1 C5 C6 . . . . 176.1(3) ?
    C3 C4 C5 O1 . . . . 179.4(2) ?
    C3 C4 C5 C6 . . . . -1.5(3) ?
    C2 O2 C6 C7 . . . . -1.8(4) ?
    C2 O2 C6 C5 . . . . 178.7(2) ?
    O1 C5 C6 O2 . . . . 0.3(3) ?
    C4 C5 C6 O2 . . . . -178.9(2) ?
    O1 C5 C6 C7 . . . . -179.3(2) ?
    C4 C5 C6 C7 . . . . 1.5(3) ?
    O2 C6 C7 C8 . . . . -180.0(2) ?
    C5 C6 C7 C8 . . . . -0.5(3) ?
    C4 C3 C8 C7 . . . . 0.6(3) ?
    C4 C3 C8 C9 . . . . -177.74(19) ?
    C6 C7 C8 C3 . . . . -0.6(3) ?
    C6 C7 C8 C9 . . . . 177.71(19) ?
    C3 C8 C9 C10 . . . . -147.48(19) ?
    C7 C8 C9 C10 . . . . 34.3(3) ?
    C3 C8 C9 C18 . . . . 83.7(2) ?
    C7 C8 C9 C18 . . . . -94.6(2) ?
    C8 C9 C10 C11 . . . . -97.2(3) ?
    C18 C9 C10 C11 . . . . 31.7(3) ?
    C8 C9 C10 C15 . . . . 79.6(2) ?
    C18 C9 C10 C15 . . . . -151.5(2) ?
    C15 C10 C11 C12 . . . . 0.2(4) ?
    C9 C10 C11 C12 . . . . 177.1(2) ?
    C10 C11 C12 C13 . . . . 0.8(4) ?
    C11 C12 C13 O3 . . . . 180.0(2) ?
    C11 C12 C13 C14 . . . . -1.5(4) ?
    C16 O3 C13 C12 . . . . -6.5(4) ?
    C16 O3 C13 C14 . . . . 174.9(2) ?
    C17 O4 C14 C15 . . . . -1.1(3) ?
    C17 O4 C14 C13 . . . . 178.8(2) ?
    C12 C13 C14 C15 . . . . 1.0(3) ?
    O3 C13 C14 C15 . . . . 179.7(2) ?
    C12 C13 C14 O4 . . . . -178.9(2) ?
    O3 C13 C14 O4 . . . . -0.2(3) ?
    O4 C14 C15 C10 . . . . -180.0(2) ?
    C13 C14 C15 C10 . . . . 0.1(3) ?
    C11 C10 C15 C14 . . . . -0.7(3) ?
    C9 C10 C15 C14 . . . . -177.8(2) ?
    C10 C9 C18 C19 . . . . 72.2(3) ?
    C8 C9 C18 C19 . . . . -158.8(2) ?
    C10 C9 C18 C22 . . . . -108.8(2) ?
    C8 C9 C18 C22 . . . . 20.2(3) ?
    C22 C18 C19 C20 . . . . -0.9(4) ?
    C9 C18 C19 C20 . . . . 178.2(3) ?
    C21 N1 C20 C19 . . . . 0.5(4) ?
    C18 C19 C20 N1 . . . . 0.4(5) ?
    C20 N1 C21 C22 . . . . -0.9(4) ?
    C19 C18 C22 C21 . . . . 0.5(3) ?
    C9 C18 C22 C21 . . . . -178.5(2) ?
    N1 C21 C22 C18 . . . . 0.4(4) ?
loop_
    _geom_hbond_atom_site_label_D
    _geom_hbond_atom_site_label_H
    _geom_hbond_atom_site_label_A
    _geom_hbond_site_symmetry_A
    _geom_hbond_distance_DH
    _geom_hbond_distance_HA
    _geom_hbond_distance_DA
    _geom_hbond_angle_DHA
    _geom_hbond_publ_flag
    O5 H5 N1 1_555 0.82 2.04 2.842(4) 167 y
