# Supplementary material for: 4-[Bis(3,4-dimethoxy­phen­yl)meth­yl]pyridine ethanol monosolvate
Source: Acta Crystallogr Sect E Struct Rep Online. 2010 May 19;66(Pt 6):o1378. doi: 10.1107/S1600536810017460 (PMC2979484; doi:10.1107/S1600536810017460)
Supplement: Supplementary file 2 [file e-66-o1378-Isup2.hkl]

# 
# h,k,l, Fc-squared, Fo-squared, sigma(Fo-squared) and status flag 
# 
data_I
_shelx_title ' I         C 2/c        R = 0.06' 
_shelx_refln_list_code          4 
_shelx_F_calc_maximum      340.50 
_exptl_crystal_F_000      1759.77 
_reflns_d_resolution_high  0.7485 
 
loop_ 
 _symmetry_equiv_pos_as_xyz 
 'x, y, z' 
 '-x, y, -z+1/2' 
 'x+1/2, y+1/2, z' 
 '-x+1/2, y+1/2, -z+1/2' 
 '-x, -y, -z' 
 'x, -y, z-1/2' 
 '-x+1/2, -y+1/2, -z' 
 'x+1/2, -y+1/2, z-1/2' 
 
_cell_length_a    29.5640 
_cell_length_b     8.3810 
_cell_length_c    19.4400 
_cell_angle_alpha  90.000 
_cell_angle_beta  107.940 
_cell_angle_gamma  90.000 
 
_shelx_F_squared_multiplier     1.000 
 
loop_ 
 _refln_index_h 
 _refln_index_k 
 _refln_index_l 
 _refln_F_squared_calc 
 _refln_F_squared_meas 
 _refln_F_squared_sigma 
 _refln_observed_status 
   2   0   0    19046.29    16307.13    233.18 o 
   4   0   0    14038.74    12671.40    194.21 o 
   6   0   0    18987.92    17459.70    183.11 o 
   8   0   0    19047.84    18180.46    201.56 o 
  10   0   0     1344.85     1239.06     40.39 o 
  12   0   0      114.06      125.35     18.43 o 
  14   0   0     9077.55     8883.60     99.16 o 
  16   0   0      137.18      223.09     25.47 o 
  18   0   0     5139.84     5620.07    174.01 o 
  20   0   0       50.18       94.74     37.22 o 
  22   0   0       48.24       61.04     33.15 o 
  24   0   0      929.44     1073.91     93.54 o 
  26   0   0      963.12      872.13     90.24 o 
  28   0   0     1949.29     2119.93    130.75 o 
  30   0   0     1306.23     1112.88    110.00 o 
  32   0   0      196.51      251.19     65.32 o 
  34   0   0       90.32      131.52     58.30 o 
   1   1   0     2128.96     2376.89     46.41 o 
   3   1   0    16144.03    15443.93    321.83 o 
   5   1   0       33.13       50.16      7.06 o 
   7   1   0     4875.46     5145.37     63.63 o 
   9   1   0     1722.78     1662.46     37.73 o 
  11   1   0      287.97      303.07     19.13 o 
  13   1   0      380.73      329.20     28.43 o 
  15   1   0     1628.98     1541.73     35.89 o 
  17   1   0     1751.01     1893.89     42.13 o 
  19   1   0       72.64      113.44     16.29 o 
  21   1   0      908.07      951.30     44.97 o 
  23   1   0       37.21       77.26     26.09 o 
  25   1   0      408.29      455.67     57.58 o 
  27   1   0      597.92      635.52     59.55 o 
  29   1   0       22.82       15.73     45.56 o 
  31   1   0        0.73       -0.09     25.92 o 
  33   1   0        0.04        7.42     33.32 o 
  35   1   0        4.58       30.77     50.78 o 
   0   2   0     5245.98     4832.26    111.65 o 
   2   2   0     3073.93     2866.66     44.68 o 
   4   2   0     9846.01     9553.11     98.68 o 
   6   2   0     1540.02     1485.11     32.56 o 
   8   2   0    13147.95    14002.93    139.53 o 
  10   2   0     1394.26     1243.55     34.49 o 
  12   2   0       13.38       97.89     14.09 o 
  14   2   0     2998.11     3123.36     63.51 o 
  16   2   0      120.86      134.55     16.06 o 
  18   2   0      217.49      268.77     50.55 o 
  20   2   0     2254.15     2137.20     50.55 o 
  22   2   0       29.76       36.71     18.05 o 
  24   2   0      400.96      439.65     38.84 o 
  26   2   0       25.44        5.87     19.28 o 
  28   2   0        3.62       53.58     27.29 o 
  30   2   0       48.29       30.96     28.18 o 
  32   2   0        0.01        0.09     26.54 o 
  34   2   0       17.85      -14.29     26.85 o 
   1   3   0      605.43      531.45     21.90 o 
   3   3   0      122.04      141.50     19.48 o 
   5   3   0     4365.62     4165.93     65.14 o 
   7   3   0     1234.59     1271.78     35.56 o 
   9   3   0     6912.53     6526.63     90.32 o 
  11   3   0     1226.89     1326.56     40.12 o 
  13   3   0    12491.99    12534.55    148.94 o 
  15   3   0       34.41        7.66     12.30 o 
  17   3   0     2462.27     2249.68     61.25 o 
  19   3   0      654.22      668.25     34.69 o 
  21   3   0      317.18      311.97     43.24 o 
  23   3   0      334.84      318.65     27.55 o 
  25   3   0       28.90       19.59     24.60 o 
  27   3   0       10.23        8.60     20.17 o 
  29   3   0       98.19       59.18     26.64 o 
  31   3   0       60.66       37.62     46.22 o 
  33   3   0        1.70       -4.52     30.53 o 
   0   4   0      373.94      523.12     51.71 o 
   2   4   0     1177.89     1414.24     42.43 o 
   4   4   0      132.18      139.68     23.79 o 
   6   4   0     1444.02     1472.35     42.45 o 
   8   4   0     1123.35     1009.17     36.54 o 
  10   4   0     2261.53     2098.41     75.04 o 
  12   4   0      668.96      600.47     43.95 o 
  14   4   0      492.89      562.13     33.08 o 
  16   4   0      815.95      813.21     39.95 o 
  18   4   0      418.53      372.94     31.82 o 
  20   4   0     1402.13     1255.40     44.50 o 
  22   4   0      245.56      270.37     26.70 o 
  24   4   0        0.52        1.93     14.17 o 
  26   4   0       18.84       21.55     21.02 o 
  28   4   0        2.08       -7.62     51.30 o 
  30   4   0        7.12       35.32     27.61 o 
  32   4   0        4.33       -4.15     27.08 o 
   1   5   0     2720.27     2847.40     67.20 o 
   3   5   0        7.09        5.92     13.27 o 
   5   5   0       51.36       33.06     15.10 o 
   7   5   0      414.33      483.04     31.02 o 
   9   5   0       37.29       70.90     17.39 o 
  11   5   0     3495.50     3410.47     75.27 o 
  13   5   0      665.72      629.86     36.68 o 
  15   5   0      534.94      570.00     36.76 o 
  17   5   0        0.75      -16.26     16.26 o 
  19   5   0     1131.53     1124.65     42.73 o 
  21   5   0      391.81      449.85     32.71 o 
  23   5   0       10.78        1.76     15.72 o 
  25   5   0        0.15       11.45     16.79 o 
  27   5   0       12.50       16.99     25.69 o 
  29   5   0       35.87       49.49     28.89 o 
  31   5   0        0.00       41.01     30.63 o 
  33   5   0       19.89       40.07     50.94 o 
   0   6   0      611.18      631.40     46.40 o 
   2   6   0      894.88     1008.13     44.93 o 
   4   6   0      304.29      346.93     51.05 o 
   6   6   0        4.06        6.56     16.34 o 
   8   6   0      397.39      356.41     30.73 o 
  10   6   0        0.26        7.09     15.28 o 
  12   6   0      791.33      881.04     45.41 o 
  14   6   0      607.18      572.78     39.45 o 
  16   6   0      769.26      728.03     72.96 o 
  18   6   0       45.57       42.02     21.44 o 
  20   6   0       37.76       45.96     16.16 o 
  22   6   0        2.65      -13.30     15.89 o 
  24   6   0        8.54       15.53     19.66 o 
  26   6   0        3.13       -6.03     19.46 o 
  28   6   0        1.37      -15.28     35.44 o 
  30   6   0       24.08      100.51     48.48 o 
   1   7   0      103.06       80.81     21.52 o 
   3   7   0      149.13      103.94     28.65 o 
   5   7   0      122.67      131.49     25.66 o 
   7   7   0       45.46       66.29     20.83 o 
   9   7   0      350.95      452.45     37.83 o 
  11   7   0      178.89      194.64     28.84 o 
  13   7   0       76.68       69.79     32.84 o 
  15   7   0      384.24      462.21     40.32 o 
  17   7   0        6.46       -0.35     23.21 o 
  19   7   0        0.12       -2.24     23.30 o 
  21   7   0        1.45       -7.57     19.47 o 
  23   7   0       35.89       48.82     25.07 o 
  25   7   0        4.47        6.62     36.29 o 
  27   7   0       24.41       36.10     26.95 o 
   0   8   0      328.80      266.76     59.39 o 
   2   8   0       88.65       69.81     22.99 o 
   4   8   0       16.95       37.10     37.99 o 
   6   8   0      719.83      767.25    130.86 o 
   8   8   0      204.28      228.03     53.25 o 
  10   8   0      435.75      477.73     55.57 o 
  12   8   0      103.67       96.72     32.95 o 
  14   8   0       79.06      130.35     36.24 o 
  16   8   0       52.15       50.00     20.39 o 
  18   8   0        9.95        8.09     31.32 o 
  20   8   0       26.88       33.33     30.70 o 
  22   8   0       20.03       27.36     33.51 o 
  24   8   0        9.03      -10.05     33.03 o 
  26   8   0       88.25      117.54     40.83 o 
   1   9   0       22.26       35.21     22.46 o 
   3   9   0      183.66      218.66     33.71 o 
   5   9   0        3.23       14.13     26.15 o 
   7   9   0       19.31      -31.78     31.78 o 
   9   9   0       48.28       -7.44     24.91 o 
  11   9   0       27.43       75.99     50.61 o 
  13   9   0       20.59       38.59     23.50 o 
  15   9   0       86.73      144.95     57.79 o 
  17   9   0        0.01       -0.12     25.08 o 
  19   9   0       10.07       34.31     24.70 o 
  21   9   0        0.45       27.96     51.71 o 
   0  10   0       12.32      -10.72     26.40 o 
   2  10   0        2.31       21.34     16.16 o 
   4  10   0        5.65       16.18     20.37 o 
   6  10   0        0.01      -17.62     26.15 o 
   8  10   0        2.49       -6.52     26.42 o 
  10  10   0       13.23       50.62     36.17 o 
  12  10   0        3.35       12.71     28.26 o 
  14  10   0        0.36       -0.95     26.03 o 
  16  10   0        0.53        3.16     30.68 o 
   1  11   0        0.94       15.31     26.17 o 
   3  11   0        9.71      -12.41     34.80 o 
   5  11   0        1.01      -20.64     27.34 o 
 -35   1   1       38.61       62.82     32.16 o 
 -33   1   1      129.75      148.73     37.64 o 
 -31   1   1        0.30       20.39     24.79 o 
 -29   1   1      111.97      145.01     36.67 o 
 -27   1   1     1136.45     1094.34     71.12 o 
 -25   1   1      470.93      425.76     67.24 o 
 -23   1   1      222.67      245.97     37.63 o 
 -21   1   1       77.79       83.34     25.45 o 
 -19   1   1       52.37       48.48     13.03 o 
 -17   1   1      146.77      191.42     25.45 o 
 -15   1   1     7126.44     7390.58     84.37 o 
 -13   1   1      216.73      238.42     15.94 o 
 -11   1   1       81.85       91.85     10.20 o 
  -9   1   1       12.85       23.28      6.52 o 
  -7   1   1     4266.36     3908.13     43.89 o 
  -5   1   1    16983.68    15563.36    165.42 o 
  -3   1   1      106.68       52.90      8.35 o 
  -1   1   1     1450.19     1178.75     19.19 o 
   1   1   1     1007.85      939.93     20.04 o 
   3   1   1    75124.56    72708.07    680.29 o 
   5   1   1    15560.35    15358.67    164.28 o 
   7   1   1    28516.38    26795.88    237.43 o 
   9   1   1     2155.30     1923.16     40.24 o 
  11   1   1     3793.85     3554.45     62.76 o 
  13   1   1      710.83      710.47     40.51 o 
  15   1   1      631.74      609.86     32.24 o 
  17   1   1      799.26      734.94     27.52 o 
  19   1   1       41.55       35.65     14.48 o 
  21   1   1        1.20       18.21     17.90 o 
  23   1   1      513.65      562.66     82.14 o 
  25   1   1      243.95      292.57     43.88 o 
  27   1   1      170.07      169.23     39.13 o 
  29   1   1       14.76      -14.75     42.60 o 
  31   1   1       26.69       54.76     33.71 o 
  33   1   1        4.60        6.84     27.81 o 
  35   1   1       70.40       80.70     40.17 o 
 -34   2   1        0.56       52.17     33.24 o 
 -32   2   1        1.13        5.36     28.67 o 
 -30   2   1       11.31        6.28     49.24 o 
 -28   2   1        2.13       11.58     24.31 o 
 -26   2   1       86.09       77.23     29.36 o 
 -24   2   1       66.89      119.14     25.68 o 
 -22   2   1       22.10       12.38     13.17 o 
 -20   2   1       82.79       85.03     15.72 o 
 -18   2   1      656.60      613.57     27.76 o 
 -16   2   1      981.62     1187.95     33.78 o 
 -14   2   1       91.97       94.11     12.61 o 
 -12   2   1        1.73        1.61      7.13 o 
 -10   2   1     3456.65     3685.19     74.38 o 
  -8   2   1       87.45       69.96     10.65 o 
  -6   2   1    18798.76    18518.33    165.32 o 
  -4   2   1      153.92      280.51     19.39 o 
  -2   2   1       59.27       81.40     12.10 o 
   0   2   1     1323.53     1499.27     39.88 o 
   2   2   1    46637.48    46732.91    362.11 o 
   4   2   1    17995.97    17676.01    160.87 o 
   6   2   1    15730.19    15444.16    147.35 o 
   8   2   1      311.02      286.09     23.10 o 
  10   2   1       19.48       41.28     10.90 o 
  12   2   1     1522.02     1351.40     51.07 o 
  14   2   1      330.80      426.19     26.69 o 
  16   2   1     2753.32     2637.35     63.21 o 
  18   2   1        8.66       10.35     13.87 o 
  20   2   1      152.96      140.34     18.57 o 
  22   2   1      765.47      821.18     46.34 o 
  24   2   1      518.08      524.93     41.15 o 
  26   2   1        0.43      -14.16     17.06 o 
  28   2   1       14.78       11.39     20.87 o 
  30   2   1       38.50       29.12     29.58 o 
  32   2   1       20.69       20.91     30.56 o 
  34   2   1       30.89       28.78     33.49 o 
 -33   3   1        0.19       41.85     32.27 o 
 -31   3   1        4.87        9.81     28.46 o 
 -29   3   1       32.67       24.54     23.44 o 
 -27   3   1       61.76       87.02     24.36 o 
 -25   3   1       40.30       95.40     46.40 o 
 -23   3   1        0.08      -12.09     12.09 o 
 -21   3   1      192.80      210.59     23.63 o 
 -19   3   1      278.67      303.21     23.61 o 
 -17   3   1     2592.71     2501.64     53.00 o 
 -15   3   1      203.34      226.06     20.20 o 
 -13   3   1        9.46       25.59     18.58 o 
 -11   3   1      109.90      100.16     15.12 o 
  -9   3   1     1661.85     1798.78     42.63 o 
  -7   3   1     1908.08     1782.73     72.00 o 
  -5   3   1      237.00      194.48     15.66 o 
  -3   3   1        9.34       27.74     32.61 o 
  -1   3   1      109.65      238.67     54.56 o 
   1   3   1        3.63       -5.05      8.49 o 
   3   3   1      157.90      225.63     33.81 o 
   5   3   1        5.32       10.72     12.31 o 
   7   3   1        1.60       -4.76      8.95 o 
   9   3   1      624.09      634.29     28.17 o 
  11   3   1     1406.47     1516.23     43.90 o 
  13   3   1      417.62      429.74     27.66 o 
  15   3   1      929.41      883.47     49.05 o 
  17   3   1        3.10      -11.66     11.66 o 
  19   3   1      331.24      283.98     29.85 o 
  21   3   1      348.63      349.34     27.30 o 
  23   3   1      208.05      251.82     45.19 o 
  25   3   1      396.85      450.03     46.75 o 
  27   3   1       39.37       27.71     22.97 o 
  29   3   1       16.19       24.42     23.03 o 
  31   3   1        0.02       -9.32     22.81 o 
  33   3   1        4.60        7.36     30.34 o 
 -32   4   1       40.24       23.40     87.39 o 
 -30   4   1      112.00      123.51     31.41 o 
 -28   4   1        2.29      -13.49     22.51 o 
 -26   4   1      193.83      232.78     46.78 o 
 -24   4   1      301.77      326.56     51.25 o 
 -22   4   1      191.26      237.79     25.76 o 
 -20   4   1       21.72       16.74     14.91 o 
 -18   4   1      107.29       81.50     16.58 o 
 -16   4   1      322.24      430.95     26.35 o 
 -14   4   1        2.76       16.67     13.66 o 
 -12   4   1      348.65      307.21     24.52 o 
 -10   4   1       67.42      103.41     16.06 o 
  -8   4   1      269.68      294.07     22.61 o 
  -6   4   1       35.33       34.19     12.03 o 
  -4   4   1     7910.30     7875.57    138.15 o 
  -2   4   1     3118.23     3539.42     67.16 o 
   0   4   1     5565.84     5603.92    112.75 o 
   2   4   1        2.96        0.25     11.13 o 
   4   4   1     2137.42     2137.78     67.23 o 
   6   4   1      144.72      175.18     19.38 o 
   8   4   1     1141.96     1257.68     41.38 o 
  10   4   1      113.52      153.47     20.59 o 
  12   4   1      538.28      708.23     42.07 o 
  14   4   1     1207.61     1191.50     44.57 o 
  16   4   1      121.70      162.05     23.38 o 
  18   4   1       42.84       59.91     18.61 o 
  20   4   1       19.63       15.86     17.07 o 
  22   4   1      126.29       67.96     18.80 o 
  24   4   1      253.93      221.17     26.40 o 
  26   4   1       45.07       35.84     22.70 o 
  28   4   1        5.29       -7.80     22.47 o 
  30   4   1       29.62       35.67     26.18 o 
  32   4   1        1.27       22.05     30.51 o 
 -31   5   1      111.97      131.71     36.34 o 
 -29   5   1        9.50       -1.73     25.57 o 
 -27   5   1        0.49        0.76     17.26 o 
 -25   5   1       30.65       27.57     16.63 o 
 -23   5   1       35.03       46.34     16.92 o 
 -21   5   1       45.13      114.21     20.66 o 
 -19   5   1        2.50        3.69     13.63 o 
 -17   5   1     3069.97     3048.12     65.51 o 
 -15   5   1      291.73      264.48     27.56 o 
 -13   5   1      411.05      346.62     28.74 o 
 -11   5   1       63.41       40.31     15.99 o 
  -9   5   1      454.36      480.66     30.57 o 
  -7   5   1     1095.66     1134.29     44.38 o 
  -5   5   1       77.76       96.89     23.07 o 
  -3   5   1       55.73       62.51     15.95 o 
  -1   5   1      116.55       72.39     23.27 o 
   1   5   1     3152.11     3613.65     95.12 o 
   3   5   1      524.55      629.00     35.12 o 
   5   5   1      537.18      632.81     35.21 o 
   7   5   1       90.13       93.58     27.93 o 
   9   5   1       86.09       57.56     22.29 o 
  11   5   1     1457.29     1307.35     47.74 o 
  13   5   1     1004.45      889.66     41.45 o 
  15   5   1      589.79      567.46     45.59 o 
  17   5   1      456.11      542.05     39.07 o 
  19   5   1      193.23      169.59     34.63 o 
  21   5   1      178.51      158.38     28.97 o 
  23   5   1      137.20      115.48     20.97 o 
  25   5   1       64.32       59.74     19.36 o 
  27   5   1      208.16      257.30     56.04 o 
  29   5   1       55.97        3.09     27.18 o 
  31   5   1       20.35       48.98     33.32 o 
  33   5   1       15.83      -30.08     46.22 o 
 -30   6   1        0.49       -7.61     49.18 o 
 -28   6   1        3.06       11.54     24.29 o 
 -26   6   1       14.13       19.18     22.04 o 
 -24   6   1      115.84      154.41     30.72 o 
 -22   6   1        0.09        6.10     17.25 o 
 -20   6   1        1.34       12.09     15.88 o 
 -18   6   1      429.57      404.66     47.41 o 
 -16   6   1     2702.31     2762.49    115.01 o 
 -14   6   1       43.02       -8.04     16.97 o 
 -12   6   1      867.45      939.97     44.09 o 
 -10   6   1      256.70      258.87     27.27 o 
  -8   6   1        8.01        8.71     13.85 o 
  -6   6   1        3.55       -0.90     14.63 o 
  -4   6   1        0.50      -17.09     17.09 o 
  -2   6   1      355.49      341.73     30.64 o 
   0   6   1        5.63        5.32     14.29 o 
   2   6   1      715.46      703.18     40.32 o 
   4   6   1       39.26       41.30     21.73 o 
   6   6   1      499.42      493.80     35.67 o 
   8   6   1     1207.36     1237.45     49.24 o 
  10   6   1     2665.75     2775.86     73.61 o 
  12   6   1     3764.45     3663.40    118.59 o 
  14   6   1      168.72      168.73     27.42 o 
  16   6   1       63.37       65.95     23.14 o 
  18   6   1      302.01      343.72     43.00 o 
  20   6   1       90.62       85.26     25.04 o 
  22   6   1       19.41       39.95     17.93 o 
  24   6   1       58.29       57.25     24.39 o 
  26   6   1       50.60       52.03     21.19 o 
  28   6   1       15.58       19.58     29.81 o 
  30   6   1       41.70       75.98     42.07 o 
 -29   7   1       44.12       61.92     43.25 o 
 -27   7   1        1.33       14.01     26.57 o 
 -25   7   1        5.31      -14.04     43.60 o 
 -23   7   1        9.58      -17.43     19.22 o 
 -21   7   1       40.87       36.56     21.35 o 
 -19   7   1       78.00       54.20     21.94 o 
 -17   7   1      649.51      702.53     48.40 o 
 -15   7   1     1717.73     1587.26     84.85 o 
 -13   7   1     1904.78     2048.47     88.22 o 
 -11   7   1        2.69       34.07     23.94 o 
  -9   7   1      144.14      136.11     32.07 o 
  -7   7   1      291.46      360.78     38.83 o 
  -5   7   1       34.31       33.88     18.79 o 
  -3   7   1      707.07      766.76     75.37 o 
  -1   7   1       39.82       50.62     16.78 o 
   1   7   1       26.91       22.31     15.15 o 
   3   7   1      590.12      666.01     55.17 o 
   5   7   1       50.35        2.52     18.23 o 
   7   7   1       18.30       17.74     18.80 o 
   9   7   1        1.31      -16.10     16.10 o 
  11   7   1     1583.73     1697.64     63.19 o 
  13   7   1     1460.86     1559.29    101.84 o 
  15   7   1        0.03       19.42     19.13 o 
  17   7   1       60.98       10.30     20.89 o 
  19   7   1       40.19       62.05     23.82 o 
  21   7   1        0.30       17.47     19.50 o 
  23   7   1       70.69       60.64     45.02 o 
  25   7   1       22.56       55.65     28.31 o 
  27   7   1       46.14       38.43     41.02 o 
 -26   8   1        5.78        2.31     32.06 o 
 -24   8   1      102.71       74.27     31.92 o 
 -22   8   1       13.14       22.86     22.82 o 
 -20   8   1       53.71       66.02     25.19 o 
 -18   8   1        1.61       20.74     30.30 o 
 -16   8   1        1.95       30.14     40.92 o 
 -14   8   1       28.83        8.51     18.21 o 
 -12   8   1       32.70       -4.06     18.35 o 
 -10   8   1       52.51       35.29     25.48 o 
  -8   8   1       13.41       54.22     25.93 o 
  -6   8   1       24.99       37.73     48.74 o 
  -4   8   1      159.34      139.57     23.35 o 
  -2   8   1        0.29      -15.77     17.37 o 
   0   8   1       13.94       -6.74     15.88 o 
   2   8   1      182.73      185.01     29.73 o 
   4   8   1      194.91      255.09     91.94 o 
   6   8   1       78.28       82.54     20.72 o 
   8   8   1       48.20       27.25     21.56 o 
  10   8   1       54.05       54.91     28.93 o 
  12   8   1       38.20       29.68     27.48 o 
  14   8   1       46.54       23.14     31.78 o 
  16   8   1       41.05        6.22     34.53 o 
  18   8   1        6.60      -16.80     27.32 o 
  20   8   1        1.77       24.48     19.83 o 
  22   8   1       15.32       10.52     21.50 o 
  24   8   1        2.99        0.20     25.54 o 
 -21   9   1       44.12       57.42     80.92 o 
 -19   9   1        5.99        6.67     23.33 o 
 -17   9   1        1.86        2.15     21.11 o 
 -15   9   1        3.46       -9.48     19.39 o 
 -13   9   1       23.53       33.82     21.43 o 
 -11   9   1       13.83        1.69     21.02 o 
  -9   9   1      177.01      191.15     31.14 o 
  -7   9   1        9.36      -10.77     17.76 o 
  -5   9   1       42.57       29.95     19.06 o 
  -3   9   1      589.11      703.83     43.63 o 
  -1   9   1        3.19       21.01     17.47 o 
   1   9   1       18.27       25.44     18.29 o 
   3   9   1        0.09       13.19     16.91 o 
   5   9   1       67.05       90.75     26.61 o 
   7   9   1        0.62       -0.68     46.66 o 
   9   9   1       14.08        2.72     26.51 o 
  11   9   1        1.93      -10.45     24.87 o 
  13   9   1        4.59        8.89     38.42 o 
  15   9   1        9.12       33.26     42.82 o 
  17   9   1        5.35       23.75     25.62 o 
  19   9   1       19.42       28.27     27.03 o 
  21   9   1        8.26       -3.51     30.85 o 
 -16  10   1       11.85       11.75     32.28 o 
 -14  10   1        0.06      -19.33     25.77 o 
 -12  10   1        0.28       12.32     30.39 o 
 -10  10   1        2.47      -25.28     25.28 o 
  -8  10   1       52.92       60.96     44.71 o 
  -6  10   1       21.59       23.55     24.34 o 
  -4  10   1        5.74       -2.24     22.45 o 
  -2  10   1        2.23       23.78     28.50 o 
   0  10   1       39.95       13.92     26.64 o 
   2  10   1       13.38       32.87     28.30 o 
   4  10   1       42.63      100.01     53.25 o 
   6  10   1        4.70       14.05     48.63 o 
   8  10   1        3.11       24.15     41.72 o 
  10  10   1       37.47       30.74     46.55 o 
  12  10   1        1.00       -6.31     24.21 o 
  14  10   1        0.69      -14.54     25.62 o 
  16  10   1       12.35       26.68     34.47 o 
  -5  11   1        9.00       59.50     42.60 o 
  -3  11   1       12.32       69.49     44.35 o 
  -1  11   1        0.56       17.95     26.74 o 
   1  11   1       30.12       73.80     31.75 o 
   3  11   1        7.06       63.24     42.16 o 
   5  11   1        2.25       16.03     39.30 o 
 -36   0   2       24.81      109.78     48.31 o 
 -34   0   2        3.30       32.06     34.58 o 
 -32   0   2      243.46      166.76     55.00 o 
 -30   0   2      469.49      370.52     70.26 o 
 -28   0   2      719.28      715.79     84.31 o 
 -26   0   2        0.15      -25.03     25.03 o 
 -24   0   2      121.09      182.13     45.78 o 
 -22   0   2      664.07      665.07     69.38 o 
 -20   0   2      380.12      399.07     55.00 o 
 -18   0   2     5393.05     5167.38     89.80 o 
 -16   0   2      461.71      422.76     41.17 o 
 -14   0   2     5291.68     5307.90     83.98 o 
 -12   0   2        6.99       32.15     14.00 o 
 -10   0   2    12110.54    11248.17    130.78 o 
  -8   0   2     3770.77     3665.15     92.99 o 
  -6   0   2     2759.22     2354.76     62.14 o 
  -4   0   2    14036.27    13933.59    206.50 o 
  -2   0   2    14753.14    12979.24    192.01 o 
   0   0   2     2195.61     2141.23     42.16 o 
   2   0   2      115.18       75.31      9.66 o 
   4   0   2     9570.93     8471.99     99.12 o 
   6   0   2    97450.45    90654.60    817.49 o 
   8   0   2      203.47      234.04     19.40 o 
  10   0   2       51.22      100.77     16.30 o 
  12   0   2     1591.93     1974.64     57.78 o 
  14   0   2      507.19      676.43     99.03 o 
  16   0   2     7562.63     7649.05     95.64 o 
  18   0   2      198.51      175.11     30.25 o 
  20   0   2        1.60        6.86     18.75 o 
  22   0   2      195.85      301.03     58.41 o 
  24   0   2     1202.00     1350.89    106.05 o 
  26   0   2      358.66      516.97     76.96 o 
  28   0   2       18.07       23.05     42.05 o 
  30   0   2       20.25      -11.53     39.63 o 
  32   0   2      122.97      185.65     63.02 o 
  34   0   2        0.08       89.04     51.49 o 
 -35   1   2       17.45       75.73     32.74 o 
 -33   1   2      256.13      224.18     48.58 o 
 -31   1   2        7.12        4.21     25.04 o 
 -29   1   2        0.10      -19.96     19.96 o 
 -27   1   2       53.08       62.04     28.46 o 
 -25   1   2        0.28        5.34     26.46 o 
 -23   1   2      149.85      121.32     29.72 o 
 -21   1   2      198.20      205.42     22.26 o 
 -19   1   2      450.43      422.50     26.77 o 
 -17   1   2     1195.31     1357.20     28.31 o 
 -15   1   2     4077.18     4392.93     61.38 o 
 -13   1   2     7500.28     7339.17     79.48 o 
 -11   1   2     1190.91     1332.19     28.12 o 
  -9   1   2      409.45      350.83     19.74 o 
  -7   1   2     2629.68     2129.08     45.19 o 
  -5   1   2    70783.76    66053.12    738.67 o 
  -3   1   2    44260.39    42132.41    406.67 o 
  -1   1   2     5157.29     4968.19     54.76 o 
   1   1   2    17434.65    17148.88    164.85 o 
   3   1   2    39501.98    36129.56    352.77 o 
   5   1   2     2308.89     2376.43     39.53 o 
   7   1   2     1440.44     1162.34     29.19 o 
   9   1   2      680.53      577.74     23.43 o 
  11   1   2     1254.07     1404.42     38.70 o 
  13   1   2      419.27      580.55     29.73 o 
  15   1   2       13.58       11.48     12.15 o 
  17   1   2      196.64      195.74     24.24 o 
  19   1   2      327.65      265.14     52.38 o 
  21   1   2       24.32        3.64     16.03 o 
  23   1   2      274.35      218.76     30.68 o 
  25   1   2     1176.40     1003.97     78.56 o 
  27   1   2      441.32      418.19     76.52 o 
  29   1   2        3.02       29.52     28.83 o 
  31   1   2       29.26       41.22     31.16 o 
  33   1   2        2.58       11.24     29.59 o 
 -34   2   2        5.88       46.91     31.28 o 
 -32   2   2       75.87       77.99     33.38 o 
 -30   2   2      238.09      215.30     45.86 o 
 -28   2   2      340.94      435.02     80.69 o 
 -26   2   2        0.58      -17.71     17.71 o 
 -24   2   2      457.46      409.68     46.82 o 
 -22   2   2      523.83      575.90     31.10 o 
 -20   2   2      103.14       92.80     15.71 o 
 -18   2   2      825.20      925.26     32.07 o 
 -16   2   2      488.63      433.50     22.46 o 
 -14   2   2     1122.26     1314.61     33.26 o 
 -12   2   2     8259.38     8329.52     87.97 o 
 -10   2   2     1102.68     1083.45     41.50 o 
  -8   2   2     9834.49     9330.69     74.16 o 
  -6   2   2    20233.90    19139.40    168.55 o 
  -4   2   2     3803.05     3689.62     55.59 o 
  -2   2   2      907.29      752.74     17.87 o 
   0   2   2      165.98      193.53     12.68 o 
   2   2   2   115943.18   108476.85    736.62 o 
   4   2   2     6966.24     6564.79     79.21 o 
   6   2   2    18169.42    18626.96    264.23 o 
   8   2   2    24734.47    23897.07    495.51 o 
  10   2   2    13578.92    14349.37    152.03 o 
  12   2   2      288.51      391.11     28.09 o 
  14   2   2     6256.21     6584.58    100.04 o 
  16   2   2      104.98       68.83     17.20 o 
  18   2   2      104.08      139.72     22.65 o 
  20   2   2      995.83      915.50     45.65 o 
  22   2   2       31.72       23.02     17.73 o 
  24   2   2      111.01      123.04     37.53 o 
  26   2   2        5.20        2.51     16.78 o 
  28   2   2      179.25      161.78     31.31 o 
  30   2   2       15.27        0.12     24.80 o 
  32   2   2       21.44       82.04     36.23 o 
  34   2   2        8.95        8.73     35.81 o 
 -35   3   2       10.44       13.46     64.77 o 
 -33   3   2       24.05       91.98     37.75 o 
 -31   3   2       18.01       29.55     31.87 o 
 -29   3   2      178.40      211.71     43.39 o 
 -27   3   2        0.06       33.90     21.68 o 
 -25   3   2      237.89      228.92     30.98 o 
 -23   3   2      237.76      250.71     25.48 o 
 -21   3   2        1.94       12.72     13.16 o 
 -19   3   2       43.74       39.48     13.90 o 
 -17   3   2      126.26      133.96     17.47 o 
 -15   3   2       47.35       70.16     13.08 o 
 -13   3   2     1559.65     1472.52     36.21 o 
 -11   3   2     4051.46     3930.67     57.55 o 
  -9   3   2     1395.81     1283.89     30.35 o 
  -7   3   2     5728.53     5582.89     74.82 o 
  -5   3   2     2224.27     2416.92     44.42 o 
  -3   3   2      694.02      745.53     34.03 o 
  -1   3   2        2.69        6.82     10.41 o 
   1   3   2        6.33       -0.04      7.34 o 
   3   3   2     2612.23     2962.75     79.00 o 
   5   3   2     3420.21     3360.71     53.92 o 
   7   3   2       26.90       12.10      7.23 o 
   9   3   2      169.24      100.18     21.85 o 
  11   3   2      537.55      576.45     29.91 o 
  13   3   2      770.14      753.99     66.60 o 
  15   3   2      251.89      206.14     23.30 o 
  17   3   2       57.14       22.11     14.68 o 
  19   3   2      152.70      165.82     25.17 o 
  21   3   2      772.86      776.08     45.33 o 
  23   3   2      423.28      363.42     36.96 o 
  25   3   2       17.94       20.02     19.34 o 
  27   3   2       27.33       44.26     22.56 o 
  29   3   2      117.49      133.05     31.21 o 
  31   3   2        1.29       11.97     25.80 o 
  33   3   2       19.96       13.34     35.66 o 
 -34   4   2        0.37       49.14     43.59 o 
 -32   4   2      170.17      166.25     49.73 o 
 -30   4   2        6.63       35.75     27.31 o 
 -28   4   2        5.40       16.40     22.77 o 
 -26   4   2       18.25       33.53     16.15 o 
 -24   4   2       15.01       12.62     15.64 o 
 -22   4   2      123.35      103.69     20.70 o 
 -20   4   2       10.60       21.98     13.81 o 
 -18   4   2      705.28      706.69     32.97 o 
 -16   4   2      285.07      228.88     20.82 o 
 -14   4   2      304.15      290.34     21.37 o 
 -12   4   2      467.09      462.28     23.93 o 
 -10   4   2       21.43       27.40     11.82 o 
  -8   4   2      131.14      132.27     16.09 o 
  -6   4   2      167.97      216.62     19.26 o 
  -4   4   2     1222.80     1229.06     49.99 o 
  -2   4   2      410.47      488.35     26.50 o 
   0   4   2     1243.55     1387.06     44.46 o 
   2   4   2       49.89       42.54     13.54 o 
   4   4   2     1190.89     1638.56     43.24 o 
   6   4   2      186.30      211.12     16.67 o 
   8   4   2     1278.48     1301.06     47.14 o 
  10   4   2     1237.84     1108.70     30.43 o 
  12   4   2       22.75       17.27     14.18 o 
  14   4   2      564.69      568.97     39.79 o 
  16   4   2        9.14       17.02     14.67 o 
  18   4   2      815.42      881.59     46.07 o 
  20   4   2       34.31       27.75     18.27 o 
  22   4   2       84.18       67.93     22.68 o 
  24   4   2       48.74       27.16     20.70 o 
  26   4   2       30.10       43.42     23.47 o 
  28   4   2        3.16       -3.16     25.16 o 
  30   4   2       18.23       45.62     30.78 o 
  32   4   2       11.31       52.43     31.35 o 
  34   4   2        7.09      -36.89     49.73 o 
 -33   5   2       32.19       37.66     62.36 o 
 -31   5   2        0.01       44.94     41.15 o 
 -29   5   2       11.41       12.38     34.62 o 
 -27   5   2       85.78      110.94     23.62 o 
 -25   5   2       10.13       10.15     15.97 o 
 -23   5   2       10.88       23.03     14.73 o 
 -21   5   2       46.04       50.31     17.47 o 
 -19   5   2      283.28      281.10     26.06 o 
 -17   5   2        0.00        9.79     13.78 o 
 -15   5   2     3842.16     3759.74     75.19 o 
 -13   5   2       41.19       24.55     13.55 o 
 -11   5   2      329.55      306.82     25.53 o 
  -9   5   2       17.46       18.11     13.93 o 
  -7   5   2      779.30      836.65     35.22 o 
  -5   5   2      552.30      482.86     39.88 o 
  -3   5   2       17.76       13.07     13.79 o 
  -1   5   2      698.68      711.10     35.34 o 
   1   5   2      973.46      920.14     39.85 o 
   3   5   2      589.64      596.38     35.04 o 
   5   5   2       22.59       16.96     13.45 o 
   7   5   2     2037.84     2012.90     46.09 o 
   9   5   2       59.58       49.15     13.34 o 
  11   5   2      518.28      582.07     36.15 o 
  13   5   2     2555.22     2422.60     67.97 o 
  15   5   2     1147.33     1143.36     50.26 o 
  17   5   2     1787.50     1694.75     60.57 o 
  19   5   2       90.29      121.17     25.82 o 
  21   5   2       81.58      137.95     27.42 o 
  23   5   2        0.07       16.79     20.84 o 
  25   5   2       50.60        3.38     16.54 o 
  27   5   2       81.38      118.93     34.85 o 
  29   5   2       55.11       76.75     33.07 o 
  31   5   2       54.58      113.70     52.81 o 
 -30   6   2       21.96       47.76     52.09 o 
 -28   6   2        0.02       10.08     22.84 o 
 -26   6   2       23.27       31.21     33.13 o 
 -24   6   2        0.85      -15.14     18.23 o 
 -22   6   2       38.02       44.25     26.29 o 
 -20   6   2      129.39      130.26     51.69 o 
 -18   6   2       21.84       13.81     20.10 o 
 -16   6   2      748.04      800.28     47.00 o 
 -14   6   2        0.00        1.96     12.39 o 
 -12   6   2     1364.61     1273.94     41.45 o 
 -10   6   2      345.62      334.12     25.12 o 
  -8   6   2        2.74        0.06     14.26 o 
  -6   6   2      135.68      127.93     30.34 o 
  -4   6   2       50.80       49.98     21.07 o 
  -2   6   2      164.83      136.39     21.52 o 
   0   6   2      456.16      525.73     39.69 o 
   2   6   2      120.91      122.64     21.20 o 
   4   6   2      209.86      238.47     25.82 o 
   6   6   2       52.58       36.48     15.49 o 
   8   6   2     1726.46     1826.04     48.18 o 
  10   6   2        0.02        5.19     17.42 o 
  12   6   2       66.73       44.06     21.00 o 
  14   6   2     1820.13     1868.88     64.34 o 
  16   6   2       31.33       16.98     17.81 o 
  18   6   2       88.46      100.29     24.10 o 
  20   6   2        0.26       -0.39     19.67 o 
  22   6   2       39.16       50.62     24.09 o 
  24   6   2       30.20       60.71     20.22 o 
  26   6   2       81.37       58.92     24.10 o 
  28   6   2       94.48      192.92     40.59 o 
  30   6   2       21.39       13.66     39.82 o 
 -29   7   2        8.88       -8.90     28.90 o 
 -27   7   2        3.04       -9.60     25.09 o 
 -25   7   2       40.80       38.71     23.41 o 
 -23   7   2       47.00       56.79     43.10 o 
 -21   7   2      109.44       60.03     21.57 o 
 -19   7   2      266.17      281.31     35.97 o 
 -17   7   2       39.79       22.39     17.05 o 
 -15   7   2      477.23      544.94     42.21 o 
 -13   7   2     1231.05     1253.71     54.87 o 
 -11   7   2      469.27      423.75     37.77 o 
  -9   7   2     1650.87     1680.95     81.76 o 
  -7   7   2      126.76      126.66     35.25 o 
  -5   7   2      138.47      142.75     31.92 o 
  -3   7   2      552.22      561.43     51.53 o 
  -1   7   2       79.35       21.51     14.68 o 
   1   7   2       91.79       90.41     16.14 o 
   3   7   2      166.79      156.45     25.13 o 
   5   7   2        0.19      -12.38     12.38 o 
   7   7   2      330.13      311.28     27.22 o 
   9   7   2      458.03      432.12     38.83 o 
  11   7   2      246.01      332.78     36.24 o 
  13   7   2       49.54       65.14     21.78 o 
  15   7   2       35.80       25.31     19.57 o 
  17   7   2       26.79       40.29     22.72 o 
  19   7   2      185.79      225.33     33.74 o 
  21   7   2       22.74       -9.42     28.72 o 
  23   7   2        7.03        0.78     19.75 o 
  25   7   2        1.97       -7.78     24.33 o 
  27   7   2        0.91       15.46     30.67 o 
 -26   8   2        0.47      -13.09     34.09 o 
 -24   8   2       14.33        6.35     22.02 o 
 -22   8   2       37.23       44.17     25.22 o 
 -20   8   2       40.09       12.14     21.83 o 
 -18   8   2       10.48        7.08     19.89 o 
 -16   8   2        6.90       46.13     20.51 o 
 -14   8   2        1.06        1.75     16.93 o 
 -12   8   2      484.95      502.50     43.78 o 
 -10   8   2      161.26      185.54     38.61 o 
  -8   8   2       28.25        9.47     17.10 o 
  -6   8   2      280.84      403.23     38.85 o 
  -4   8   2       78.09       91.27     24.66 o 
  -2   8   2       80.89       86.52     26.00 o 
   0   8   2       11.94       12.12     12.68 o 
   2   8   2       21.15       18.53     20.57 o 
   4   8   2      207.08      304.27     45.67 o 
   6   8   2       98.98      126.51     21.81 o 
   8   8   2        8.68      -17.63     17.63 o 
  10   8   2        2.25        0.75     18.82 o 
  12   8   2       22.59       -6.20     18.37 o 
  14   8   2       18.02       37.87     31.00 o 
  16   8   2       32.79       -8.28     32.06 o 
  18   8   2       48.65       76.52     50.50 o 
  20   8   2        5.11        0.66     37.00 o 
  22   8   2        3.22       52.80     28.75 o 
  24   8   2        2.96       19.98     34.80 o 
 -21   9   2       19.46       50.93     30.62 o 
 -19   9   2        0.44       10.70     34.64 o 
 -17   9   2       24.27       -4.56     19.34 o 
 -15   9   2        3.78        0.79     21.47 o 
 -13   9   2       28.51       23.05     20.48 o 
 -11   9   2        3.12       13.55     24.39 o 
  -9   9   2       62.80       91.58     26.31 o 
  -7   9   2        1.01        0.32     24.04 o 
  -5   9   2       23.59       30.92     20.88 o 
  -3   9   2       11.61       47.29     22.76 o 
  -1   9   2        0.51       22.20     19.16 o 
   1   9   2      114.30      112.71     32.82 o 
   3   9   2        0.85        2.93     21.65 o 
   5   9   2      115.60      119.77     50.17 o 
   7   9   2       58.31        0.88     35.13 o 
   9   9   2        0.02      -30.30     30.30 o 
  11   9   2        3.49       27.12     34.36 o 
  13   9   2        0.25      -26.68     35.57 o 
  15   9   2        9.52       60.60     44.24 o 
  17   9   2        0.35      -40.40     40.40 o 
  19   9   2        8.36       73.84     34.47 o 
  21   9   2       28.94       63.02     42.38 o 
 -16  10   2       13.21       37.56     33.49 o 
 -14  10   2       39.48        9.21     31.36 o 
 -12  10   2        2.00       24.78     29.24 o 
 -10  10   2        1.31       -0.10     43.25 o 
  -8  10   2       53.11       63.11     26.54 o 
  -6  10   2       34.91       25.89     24.89 o 
  -4  10   2        3.72       21.55     23.99 o 
  -2  10   2       31.71       99.90     27.39 o 
   0  10   2       55.89       68.85     39.69 o 
   2  10   2       18.91       59.33     29.33 o 
   4  10   2        5.56       41.28     45.34 o 
   6  10   2       12.30      -23.60     41.06 o 
   8  10   2        0.29      -38.10     38.10 o 
  10  10   2       39.91       69.49     50.50 o 
  12  10   2       70.61       41.06     50.83 o 
  14  10   2        7.00        6.04     44.68 o 
  -5  11   2        4.90        3.69     27.68 o 
  -3  11   2       15.81       18.82     33.37 o 
  -1  11   2       50.49       41.60     35.02 o 
   1  11   2        0.31      -50.28     50.28 o 
   3  11   2        9.47       17.13     54.56 o 
 -35   1   3        0.00       25.34     28.92 o 
 -33   1   3        0.80       37.25     26.88 o 
 -31   1   3        8.53        9.21     24.20 o 
 -29   1   3      125.63      169.09     36.23 o 
 -27   1   3      390.58      525.67     55.33 o 
 -25   1   3      924.47      956.84     78.77 o 
 -23   1   3       37.07        4.47     19.36 o 
 -21   1   3        0.85       12.09     12.78 o 
 -19   1   3      482.08      464.04     28.13 o 
 -17   1   3      609.63      589.10     20.86 o 
 -15   1   3     6103.05     6686.40     71.59 o 
 -13   1   3       13.92       15.25      7.21 o 
 -11   1   3     2029.36     1972.92     31.72 o 
  -9   1   3       50.48       72.98     12.99 o 
  -7   1   3    27204.72    25525.11    178.81 o 
  -5   1   3     9172.71     9279.42     76.05 o 
  -3   1   3    14827.01    16044.32    134.53 o 
  -1   1   3       95.35       62.15     14.80 o 
   1   1   3    78258.23    74330.45    642.26 o 
   3   1   3     2729.46     2658.51     29.71 o 
   5   1   3       83.84      103.79      9.00 o 
   7   1   3     3127.64     2893.05     42.21 o 
   9   1   3     2624.30     2728.18     44.34 o 
  11   1   3     8942.29     8370.65    107.63 o 
  13   1   3     1194.00     1296.43     35.62 o 
  15   1   3      519.72      599.79     62.29 o 
  17   1   3      651.70      588.73     35.45 o 
  19   1   3       83.43       52.87     25.37 o 
  21   1   3       97.94       55.05     20.01 o 
  23   1   3      108.40      112.88     25.17 o 
  25   1   3      140.79      176.79     30.29 o 
  27   1   3       92.00      113.12     35.76 o 
  29   1   3       38.09       50.76     42.87 o 
  31   1   3      132.16       71.46     36.53 o 
  33   1   3        1.67       71.92     36.74 o 
 -36   2   3        3.93        8.41     32.87 o 
 -34   2   3        0.76       59.31     32.20 o 
 -32   2   3      212.99      238.79     46.69 o 
 -30   2   3      702.17      624.10    128.12 o 
 -28   2   3      105.93      162.69     36.86 o 
 -26   2   3       49.30       38.84     25.30 o 
 -24   2   3      118.27      105.56     41.99 o 
 -22   2   3      246.63      195.87     24.25 o 
 -20   2   3      226.43      274.18     24.89 o 
 -18   2   3        0.35        5.23      9.69 o 
 -16   2   3       32.71       26.68      7.46 o 
 -14   2   3       19.20       52.21      8.15 o 
 -12   2   3    12503.18    13146.65    102.03 o 
 -10   2   3     1715.06     1620.12     26.40 o 
  -8   2   3     2846.10     2733.10     33.51 o 
  -6   2   3       38.31       35.28      6.68 o 
  -4   2   3     2859.22     2652.76     38.39 o 
  -2   2   3    31929.51    31330.03    189.80 o 
   0   2   3     5629.80     5259.96     74.72 o 
   2   2   3    14156.86    14724.52    219.73 o 
   4   2   3      825.50      824.89     20.03 o 
   6   2   3     5052.39     5114.26     71.14 o 
   8   2   3     6550.73     6388.83     85.59 o 
  10   2   3      321.31      435.55     24.24 o 
  12   2   3     4195.87     4532.43     77.95 o 
  14   2   3      908.75      771.51     33.78 o 
  16   2   3     1127.78     1074.42     66.20 o 
  18   2   3     1210.20     1262.09     49.13 o 
  20   2   3      108.29       14.54     24.73 o 
  22   2   3        0.12      -15.69     15.69 o 
  24   2   3      203.16      144.36     26.70 o 
  26   2   3       65.28       88.69     24.07 o 
  28   2   3       11.26       44.91     22.16 o 
  30   2   3       14.44        7.35     23.46 o 
  32   2   3        0.00       34.48     33.84 o 
 -35   3   3        2.19       78.35     38.35 o 
 -33   3   3        4.63       48.35     38.59 o 
 -31   3   3       21.16       31.85     35.57 o 
 -29   3   3      661.47      591.07     62.89 o 
 -27   3   3       34.38       51.55     27.94 o 
 -25   3   3      725.69      709.26     37.60 o 
 -23   3   3       35.26       24.37     14.72 o 
 -21   3   3      198.15      211.26     21.87 o 
 -19   3   3     2281.76     2418.03     53.92 o 
 -17   3   3      203.71      214.27     19.77 o 
 -15   3   3     1513.78     1656.74     31.87 o 
 -13   3   3      979.08     1225.04     28.03 o 
 -11   3   3      136.69      112.20     10.51 o 
  -9   3   3     4316.83     4157.95     57.64 o 
  -7   3   3      204.08      234.01     13.95 o 
  -5   3   3      515.27      487.79     17.76 o 
  -3   3   3     5988.77     6103.56     81.49 o 
  -1   3   3     5781.53     5667.02     77.20 o 
   1   3   3     4995.60     5379.74     65.33 o 
   3   3   3     8352.85     9085.70    104.24 o 
   5   3   3    21376.71    20292.94    162.59 o 
   7   3   3     3526.01     3599.89     50.34 o 
   9   3   3     1709.04     1668.55     32.77 o 
  11   3   3     1825.86     1742.78     67.73 o 
  13   3   3       15.76        2.27     18.30 o 
  15   3   3       22.52       38.15     19.16 o 
  17   3   3       15.56       31.91     20.93 o 
  19   3   3      669.52      753.69     54.48 o 
  21   3   3      183.08      186.46     31.14 o 
  23   3   3      266.08      261.50     33.15 o 
  25   3   3       30.61       20.73     22.77 o 
  27   3   3       46.37       53.45     25.04 o 
  29   3   3       40.96       61.08     26.39 o 
  31   3   3        4.83       30.22     27.02 o 
  33   3   3       16.58        6.74     56.04 o 
 -34   4   3        2.86       42.58     41.53 o 
 -32   4   3        9.61      -20.08     53.30 o 
 -30   4   3        5.90       33.98     32.72 o 
 -28   4   3       95.26      154.61     30.53 o 
 -26   4   3        2.54       -9.77     14.38 o 
 -24   4   3      159.62      129.75     21.69 o 
 -22   4   3       63.98       38.37     16.57 o 
 -20   4   3        0.42        1.11     12.97 o 
 -18   4   3      864.15      828.90     34.53 o 
 -16   4   3      109.20       93.66     17.15 o 
 -14   4   3      283.35      213.94     18.96 o 
 -12   4   3      653.54      649.98     26.46 o 
 -10   4   3     1047.13     1110.16     35.62 o 
  -8   4   3      159.02      176.60     15.26 o 
  -6   4   3     2078.63     1949.22     38.63 o 
  -4   4   3     2539.45     2744.68     58.01 o 
  -2   4   3     3231.42     3152.93     51.74 o 
   0   4   3       13.18        9.56      9.10 o 
   2   4   3     2668.03     2745.62     49.67 o 
   4   4   3      108.69       91.76     13.36 o 
   6   4   3      767.33      764.10     37.02 o 
   8   4   3     3372.59     3479.72     57.81 o 
  10   4   3     2226.10     2211.74     52.74 o 
  12   4   3     1799.05     1960.86     56.13 o 
  14   4   3        7.96        8.43     13.16 o 
  16   4   3     1626.21     1513.97     54.44 o 
  18   4   3        0.07        1.71     16.49 o 
  20   4   3     2489.00     2414.64    154.08 o 
  22   4   3      370.18      327.09     36.00 o 
  24   4   3       38.27       13.10     19.47 o 
  26   4   3        2.41       22.35     26.25 o 
  28   4   3        6.76       25.49     25.65 o 
  30   4   3       37.81       66.06     29.52 o 
  32   4   3       14.44       71.84     40.59 o 
 -33   5   3        7.87       22.62     60.05 o 
 -31   5   3      116.25      212.74     51.20 o 
 -29   5   3      131.00      177.58     47.53 o 
 -27   5   3       12.87       14.69     23.10 o 
 -25   5   3       45.74       12.65     18.75 o 
 -23   5   3        7.90       18.57     16.52 o 
 -21   5   3        1.52       10.14     15.02 o 
 -19   5   3        0.15       -3.15     13.92 o 
 -17   5   3       82.40       78.21     17.15 o 
 -15   5   3        0.86       23.84     14.32 o 
 -13   5   3       41.06       44.14     13.82 o 
 -11   5   3      469.24      495.18     25.86 o 
  -9   5   3      772.40      671.09     67.38 o 
  -7   5   3     1357.61     1500.77     49.38 o 
  -5   5   3     2074.19     1980.75     73.02 o 
  -3   5   3      456.09      561.62     26.60 o 
  -1   5   3     3266.18     3400.35     59.59 o 
   1   5   3      547.87      631.70     29.32 o 
   3   5   3       34.63       42.22     14.31 o 
   5   5   3        3.91      -10.32     10.32 o 
   7   5   3      159.32      124.72     16.19 o 
   9   5   3       14.30       28.27     11.78 o 
  11   5   3      174.67      201.21     25.95 o 
  13   5   3      521.56      543.41     37.42 o 
  15   5   3      898.53      757.39     43.65 o 
  17   5   3      996.48      972.36     49.48 o 
  19   5   3       80.40       31.32     21.12 o 
  21   5   3      113.22       70.58     24.07 o 
  23   5   3      132.71      151.40     34.91 o 
  25   5   3       62.68       33.25     26.16 o 
  27   5   3        8.96      -11.14     24.85 o 
  29   5   3       40.83       50.97     30.86 o 
  31   5   3       36.61       55.89     65.87 o 
 -30   6   3       45.11      103.10     46.55 o 
 -28   6   3       88.71       84.66     27.13 o 
 -26   6   3       88.86      167.27     31.69 o 
 -24   6   3       20.07        0.30     19.13 o 
 -22   6   3      140.21      152.65     28.54 o 
 -20   6   3      343.47      258.14     32.90 o 
 -18   6   3      504.15      608.99     45.06 o 
 -16   6   3     1594.13     1514.71     57.55 o 
 -14   6   3     1699.28     1839.42     61.06 o 
 -12   6   3       15.10        2.65     12.24 o 
 -10   6   3      169.42      208.15     33.95 o 
  -8   6   3        0.44        3.81     13.22 o 
  -6   6   3       10.42       13.32     15.37 o 
  -4   6   3      187.13      193.96     25.01 o 
  -2   6   3       26.67       15.50     13.18 o 
   0   6   3     1715.28     1807.49     61.89 o 
   2   6   3      154.02      169.55     23.90 o 
   4   6   3       60.62       43.25     20.16 o 
   6   6   3       63.63       57.42     15.70 o 
   8   6   3     1634.95     1652.90     46.55 o 
  10   6   3     2462.39     2668.39     74.89 o 
  12   6   3      610.26      671.51     43.35 o 
  14   6   3     2291.35     2657.16     77.21 o 
  16   6   3       39.33       28.02     19.56 o 
  18   6   3      116.24      132.62     26.58 o 
  20   6   3        0.72       31.34     22.75 o 
  22   6   3       70.55       15.31     24.96 o 
  24   6   3       71.58      114.09     54.99 o 
  26   6   3        4.87        4.74     27.71 o 
  28   6   3       13.87        0.17     30.09 o 
 -29   7   3       71.66       87.76     37.57 o 
 -27   7   3       41.85       28.43     24.99 o 
 -25   7   3       44.03       36.64     25.98 o 
 -23   7   3       50.79       53.34     23.77 o 
 -21   7   3        3.16       -2.68     19.01 o 
 -19   7   3        5.83        1.70     16.74 o 
 -17   7   3       26.29        4.74     16.23 o 
 -15   7   3      110.12      109.64     22.85 o 
 -13   7   3       82.91       87.23     36.84 o 
 -11   7   3      707.60      792.57     50.48 o 
  -9   7   3      116.75       94.77     21.15 o 
  -7   7   3       77.12      116.22     50.88 o 
  -5   7   3       70.42       52.14     18.79 o 
  -3   7   3      308.61      297.77     25.27 o 
  -1   7   3       26.87       11.38     13.21 o 
   1   7   3        8.23       10.64     13.02 o 
   3   7   3      140.41      165.88     37.91 o 
   5   7   3      137.86      108.14     20.59 o 
   7   7   3      937.60      887.90     50.30 o 
   9   7   3      509.81      532.97     42.07 o 
  11   7   3      924.57     1036.19     53.78 o 
  13   7   3      242.20      185.66     28.42 o 
  15   7   3        0.01       12.50     18.94 o 
  17   7   3       11.07      -15.09     23.56 o 
  19   7   3        0.78      -19.03     19.03 o 
  21   7   3        3.36      -22.20     22.20 o 
  23   7   3        7.57        1.66     29.76 o 
  25   7   3        4.68       54.15     26.25 o 
  27   7   3        1.15      -46.66     46.77 o 
 -26   8   3       71.51       81.50     36.56 o 
 -24   8   3       21.44       39.37     26.26 o 
 -22   8   3       83.37       44.93     24.71 o 
 -20   8   3      106.18       70.80     39.74 o 
 -18   8   3      130.71       98.35     34.01 o 
 -16   8   3       36.05       10.34     24.74 o 
 -14   8   3      144.09      138.61     26.75 o 
 -12   8   3      119.79       98.01     24.27 o 
 -10   8   3       92.04      111.74     23.36 o 
  -8   8   3     1161.17     1260.09     57.58 o 
  -6   8   3      285.68      216.89     29.90 o 
  -4   8   3       96.85      119.02     21.60 o 
  -2   8   3        5.77        0.61     13.83 o 
   0   8   3       21.65       44.74     14.98 o 
   2   8   3        2.75       -0.20     15.03 o 
   4   8   3        2.37      -11.52     16.38 o 
   6   8   3       23.85       36.31     25.67 o 
   8   8   3       60.61       10.73     23.37 o 
  10   8   3       69.79       75.91     28.40 o 
  12   8   3       28.77        5.21     23.32 o 
  14   8   3       38.16       74.86     28.84 o 
  16   8   3        8.98       31.73     28.76 o 
  18   8   3        0.23      -17.34     29.30 o 
  20   8   3       57.80      102.87     59.39 o 
  22   8   3      175.90      354.38     86.40 o 
  24   8   3        2.03       47.54     38.10 o 
 -23   9   3        3.60       20.20     34.03 o 
 -21   9   3        1.02       -2.78     36.39 o 
 -19   9   3        0.38      -24.93     24.93 o 
 -17   9   3        1.03        4.75     22.34 o 
 -15   9   3       15.49       14.54     26.82 o 
 -13   9   3       96.05      122.23     36.23 o 
 -11   9   3       56.09       68.69     30.46 o 
  -9   9   3      161.94      245.66     67.68 o 
  -7   9   3       37.88       66.33     27.73 o 
  -5   9   3      189.32      167.55     46.06 o 
  -3   9   3      435.70      453.95     43.69 o 
  -1   9   3       43.30       35.40     21.95 o 
   1   9   3        2.59       -6.27     22.22 o 
   3   9   3       49.68       39.84     21.66 o 
   5   9   3       61.00       72.93     31.28 o 
   7   9   3       23.11       19.62     50.50 o 
   9   9   3       54.55       70.15     46.66 o 
  11   9   3        0.38       62.14     43.47 o 
  13   9   3        1.54       10.65     40.07 o 
  15   9   3        0.48        9.33     34.25 o 
  17   9   3        6.92       49.95     48.74 o 
 -16  10   3        1.86        0.37     36.72 o 
 -14  10   3       35.47        5.44     37.88 o 
 -12  10   3        3.20      -11.95     38.97 o 
 -10  10   3       86.63      104.49     40.92 o 
  -8  10   3        0.00       -8.03     22.88 o 
  -6  10   3        9.52        0.57     24.64 o 
  -4  10   3        0.85       -4.00     34.19 o 
  -2  10   3        3.22       12.60     23.37 o 
   0  10   3       16.05       49.97     32.11 o 
   2  10   3        6.86       32.87     28.86 o 
   4  10   3       79.13       56.32     52.37 o 
   6  10   3        0.01      -18.11     45.67 o 
   8  10   3       15.87      -36.23     40.62 o 
  10  10   3       10.60      -34.69     39.19 o 
  12  10   3        0.81      -43.04     43.04 o 
  -5  11   3        0.22       56.28     27.93 o 
  -3  11   3        2.09       12.71     31.64 o 
  -1  11   3        1.42      -12.15     33.37 o 
   1  11   3        0.04       24.37     55.22 o 
 -36   0   4       19.93       12.52     36.45 o 
 -34   0   4        0.01       46.22     39.85 o 
 -32   0   4        6.13       31.29     37.66 o 
 -30   0   4        3.88       -9.00     27.34 o 
 -28   0   4        0.27        4.72     25.25 o 
 -26   0   4      591.40      700.64     77.07 o 
 -24   0   4       28.10        4.17     28.76 o 
 -22   0   4     1828.70     1661.26     95.62 o 
 -20   0   4       28.61       51.67     17.60 o 
 -18   0   4      403.48      470.19     33.98 o 
 -16   0   4     8292.69     7987.48    118.16 o 
 -14   0   4       63.17       56.04     14.21 o 
 -12   0   4       26.08       -3.57      9.08 o 
 -10   0   4     1177.92     1263.86     45.40 o 
  -8   0   4    26581.22    25746.34    255.88 o 
  -6   0   4    68402.09    68009.86    611.82 o 
  -4   0   4    98098.76    88692.50    786.32 o 
  -2   0   4    34992.96    33565.15    314.83 o 
   0   0   4       43.26       12.95     10.70 o 
   2   0   4    14815.67    13704.16    117.06 o 
   4   0   4     3020.02     3496.99     46.16 o 
   6   0   4     2168.06     2049.36     36.01 o 
   8   0   4       13.39        6.48      7.61 o 
  10   0   4       93.13       74.81     15.49 o 
  12   0   4       76.92       99.72     18.94 o 
  14   0   4     4066.46     4479.82    100.88 o 
  16   0   4      156.19      191.83     31.51 o 
  18   0   4     3668.35     3545.99    125.26 o 
  20   0   4     3288.05     3016.20     96.48 o 
  22   0   4     5847.81     5820.44    144.14 o 
  26   0   4      277.99      209.47     60.05 o 
  28   0   4       16.04       59.61     45.67 o 
  30   0   4       48.64       17.89     47.21 o 
  32   0   4        6.52       43.80     56.21 o 
 -37   1   4       14.89       34.36     45.12 o 
 -35   1   4      107.74      156.38     37.96 o 
 -33   1   4      127.00      187.66     40.97 o 
 -31   1   4      144.79      169.91     38.37 o 
 -29   1   4      217.94      192.76     38.33 o 
 -27   1   4        8.52        3.74     19.34 o 
 -25   1   4       28.25       12.89     19.60 o 
 -23   1   4      137.11      219.48     74.38 o 
 -21   1   4      241.10      192.65     22.33 o 
 -19   1   4       64.60       45.64     11.03 o 
 -17   1   4     1615.77     1606.85     35.18 o 
 -15   1   4       11.49        4.79      8.01 o 
 -13   1   4     2205.03     2140.16     36.14 o 
 -11   1   4      358.19      405.06     20.60 o 
  -9   1   4    19864.46    19444.08    146.54 o 
  -7   1   4     6143.30     5565.66     56.26 o 
  -5   1   4    60264.68    55839.30    814.82 o 
  -3   1   4     8740.33     8823.33     73.40 o 
  -1   1   4     5079.70     4934.16     58.36 o 
   1   1   4     7535.14     8277.03     63.24 o 
   3   1   4     7663.70     7243.49     53.21 o 
   5   1   4    12458.38    11948.36     90.53 o 
   7   1   4       36.64       29.79      7.48 o 
   9   1   4     1350.96     1466.39     33.07 o 
  11   1   4       13.59       32.48      9.24 o 
  13   1   4     1489.58     1574.45     39.75 o 
  15   1   4       89.13       90.35     15.36 o 
  17   1   4       39.44       17.51     16.49 o 
  19   1   4        2.17       -2.21     16.37 o 
  21   1   4      325.51      300.18     38.52 o 
  23   1   4        3.61       22.18     19.25 o 
  25   1   4        2.43       28.44     20.82 o 
  27   1   4        1.16       -0.92     19.92 o 
  29   1   4       50.85      105.46     35.67 o 
  31   1   4        2.00       -0.71     40.29 o 
  33   1   4       28.94       85.07     44.74 o 
 -36   2   4       12.16       12.10     32.06 o 
 -34   2   4        0.04       13.20     27.16 o 
 -32   2   4       11.45       21.24     29.04 o 
 -30   2   4       14.37       24.13     27.17 o 
 -28   2   4       20.95        0.18     20.52 o 
 -26   2   4       40.44       70.35     25.66 o 
 -24   2   4     1007.92     1096.28     47.08 o 
 -22   2   4        1.30        8.63     15.10 o 
 -20   2   4     2504.70     2330.82     60.14 o 
 -18   2   4       56.49       92.23     17.64 o 
 -16   2   4     1844.12     1830.88     32.99 o 
 -14   2   4      694.73      770.15     20.98 o 
 -12   2   4     4475.15     4901.15     52.99 o 
 -10   2   4     1466.46     1641.03     27.03 o 
  -8   2   4      742.03      565.09     18.31 o 
  -6   2   4    10191.21    10131.03    128.70 o 
  -4   2   4     1071.18     1107.63     22.30 o 
  -2   2   4       33.21       16.84      7.33 o 
   0   2   4       80.22       52.88      7.86 o 
   2   2   4     6902.28     6694.16     66.43 o 
   4   2   4     6833.34     6993.07     69.78 o 
   6   2   4     1575.11     1754.40     30.63 o 
   8   2   4     9459.48     9911.13    123.10 o 
  10   2   4     1804.88     1965.22     47.88 o 
  12   2   4       94.13      175.27     58.41 o 
  14   2   4        5.52       32.86     13.65 o 
  16   2   4      157.96      191.21     33.32 o 
  18   2   4        4.76       -7.02     15.30 o 
  20   2   4        0.88      -14.47     14.47 o 
  22   2   4       52.76       85.22     23.14 o 
  24   2   4        8.41      -15.66     24.03 o 
  26   2   4       67.75       96.48     32.95 o 
  28   2   4        0.31       11.05     25.34 o 
  30   2   4       28.06       20.21     49.50 o 
  32   2   4      166.25      128.26     47.76 o 
 -35   3   4        0.17       17.05     32.35 o 
 -33   3   4       12.42        1.44     32.72 o 
 -31   3   4       22.28       10.94     27.58 o 
 -29   3   4        0.83       -8.24     25.82 o 
 -27   3   4      127.16       85.97     30.58 o 
 -25   3   4       11.71       -7.15     17.49 o 
 -23   3   4        9.69        9.28     13.92 o 
 -21   3   4      484.95      568.91     30.76 o 
 -19   3   4      765.78      762.47     32.59 o 
 -17   3   4     1359.43     1346.81     38.00 o 
 -15   3   4      541.69      559.53     20.48 o 
 -13   3   4     4450.21     4804.72    102.22 o 
 -11   3   4      226.13      245.61     14.20 o 
  -9   3   4      499.70      676.29     18.57 o 
  -7   3   4     3034.03     3392.71     49.69 o 
  -5   3   4     3169.21     3477.61     49.64 o 
  -3   3   4      423.24      400.97     32.48 o 
  -1   3   4     5105.10     5099.37     71.37 o 
   1   3   4     6277.41     6041.81     70.31 o 
   3   3   4     1824.80     1782.89     35.36 o 
   5   3   4     5017.00     5193.77     64.00 o 
   7   3   4     3070.07     3087.13     58.55 o 
   9   3   4     2518.82     2912.09     80.75 o 
  11   3   4     1609.54     1632.73     47.28 o 
  13   3   4      700.46      659.24     34.50 o 
  15   3   4     1206.48     1237.30     47.06 o 
  17   3   4      402.14      439.59     40.53 o 
  19   3   4      375.88      335.10     32.65 o 
  21   3   4      157.57      116.36     25.79 o 
  23   3   4      174.31      192.59     30.52 o 
  25   3   4        0.18       -3.18     18.66 o 
  27   3   4       33.92       23.89     23.05 o 
  29   3   4       20.61       55.56     36.95 o 
  31   3   4        4.90       21.10     25.96 o 
  33   3   4       54.08       87.22     62.58 o 
 -34   4   4       67.66       79.44     41.73 o 
 -32   4   4       15.01       12.12     50.01 o 
 -30   4   4       23.22       26.20     33.61 o 
 -28   4   4      257.39      228.78     47.43 o 
 -26   4   4        6.09       12.16     15.53 o 
 -24   4   4       12.73       24.04     15.42 o 
 -22   4   4      303.53      297.03     27.18 o 
 -20   4   4      269.72      262.92     24.55 o 
 -18   4   4       11.54       12.21     12.73 o 
 -16   4   4      813.42      826.49     32.00 o 
 -14   4   4      354.21      364.26     22.20 o 
 -12   4   4     1602.16     1643.56     38.18 o 
 -10   4   4     2108.00     2070.01     40.87 o 
  -8   4   4      100.59      161.99     24.72 o 
  -6   4   4     7308.12     7536.09     82.17 o 
  -4   4   4      100.24      140.89     17.33 o 
  -2   4   4      271.64      326.69     24.98 o 
   0   4   4      910.81      892.35     41.72 o 
   2   4   4     5278.10     5798.31     76.04 o 
   4   4   4       38.96       66.21     12.38 o 
   6   4   4      200.86      178.82     16.29 o 
   8   4   4     5228.14     4835.58     67.91 o 
  10   4   4     1346.28     1193.77     44.07 o 
  12   4   4      798.72      891.64     40.05 o 
  14   4   4      380.96      417.08     32.56 o 
  16   4   4     2917.97     2620.84     71.96 o 
  18   4   4      108.45      129.31     24.84 o 
  20   4   4     1729.38     1775.01     64.89 o 
  22   4   4        3.59       39.17     20.72 o 
  24   4   4        1.60       10.50     23.07 o 
  26   4   4       36.17       63.02     36.93 o 
  28   4   4       19.93       24.87     29.33 o 
  30   4   4        0.00        7.51     40.82 o 
  32   4   4        1.22        5.56     33.84 o 
 -33   5   4       89.76       95.43     47.25 o 
 -31   5   4        7.04      -21.58     37.45 o 
 -29   5   4      107.30       80.81     54.12 o 
 -27   5   4       34.69       27.75     22.14 o 
 -25   5   4       14.01       29.88     20.30 o 
 -23   5   4       23.64       27.92     18.58 o 
 -21   5   4       19.37       -1.74     15.78 o 
 -19   5   4     1110.02     1102.00     49.27 o 
 -17   5   4     1899.84     1768.86     82.49 o 
 -15   5   4     1249.00     1354.10     50.94 o 
 -13   5   4       40.77       43.93     13.20 o 
 -11   5   4       77.32       64.07     13.59 o 
  -9   5   4      551.29      522.13     24.97 o 
  -7   5   4       12.87       16.96     15.34 o 
  -5   5   4       75.88       61.82     16.37 o 
  -3   5   4      272.34      279.23     65.40 o 
  -1   5   4     1053.17     1139.43     31.38 o 
   1   5   4       54.46       32.46     12.51 o 
   3   5   4     4423.68     4302.77    105.81 o 
   5   5   4      881.60      880.89     40.93 o 
   7   5   4      757.69      804.20     31.38 o 
   9   5   4        4.84       18.61     15.58 o 
  11   5   4      786.88      889.52     44.80 o 
  13   5   4        7.14      -14.93     14.93 o 
  15   5   4        2.73        4.04     16.36 o 
  17   5   4       57.20       50.97     23.19 o 
  19   5   4        5.67        4.17     17.27 o 
  21   5   4        1.49        5.23     19.99 o 
  23   5   4        1.81       14.31     22.01 o 
  25   5   4        0.48        2.49     23.92 o 
  27   5   4        7.35       27.57     27.00 o 
  29   5   4        4.00        9.32     38.94 o 
  31   5   4        3.88       18.27     64.99 o 
 -32   6   4        7.88       66.31     70.15 o 
 -30   6   4       55.75      122.37     31.70 o 
 -28   6   4        2.29       -8.48     22.06 o 
 -26   6   4        3.60       -7.32     23.25 o 
 -24   6   4       12.27        9.88     16.46 o 
 -22   6   4       29.14       11.41     17.58 o 
 -20   6   4       92.56       78.96     23.26 o 
 -18   6   4        0.13        6.56     21.87 o 
 -16   6   4       95.62       78.11     23.61 o 
 -14   6   4      293.99      318.37     47.10 o 
 -12   6   4       41.98       38.75     24.69 o 
 -10   6   4      610.54      629.09     39.29 o 
  -8   6   4        2.68       -5.68     13.82 o 
  -6   6   4      253.47      265.64     27.06 o 
  -4   6   4      378.28      380.63     31.11 o 
  -2   6   4      420.74      392.63     21.87 o 
   0   6   4      106.72      156.69     19.34 o 
   2   6   4       46.89       34.48     13.66 o 
   4   6   4        8.78        8.61     12.97 o 
   6   6   4       98.07       96.01     17.99 o 
   8   6   4       78.35       56.78     23.85 o 
  10   6   4       55.16       54.83     21.03 o 
  12   6   4        4.23      -11.64     16.26 o 
  14   6   4      191.09      148.88     26.16 o 
  16   6   4       38.34       53.60     21.11 o 
  18   6   4      119.24      140.42     27.58 o 
  20   6   4       30.08       17.64     24.57 o 
  22   6   4       16.59       19.50     38.10 o 
  24   6   4       33.88       25.46     25.39 o 
  26   6   4       16.49      -25.37     31.98 o 
  28   6   4        2.56       58.41     54.23 o 
 -29   7   4       15.56       29.78     30.74 o 
 -27   7   4        3.16       -6.19     23.21 o 
 -25   7   4       14.06       17.06     23.48 o 
 -23   7   4       24.63       60.85     24.66 o 
 -21   7   4       11.27       -6.15     19.67 o 
 -19   7   4       44.78       70.07     21.27 o 
 -17   7   4       63.96       41.90     19.54 o 
 -15   7   4       65.85       70.63     22.19 o 
 -13   7   4      191.10      182.08     36.32 o 
 -11   7   4       46.26       59.83     18.81 o 
  -9   7   4      103.91       74.82     21.41 o 
  -7   7   4      103.73      101.34     22.06 o 
  -5   7   4       33.27       42.69     19.18 o 
  -3   7   4       59.32       68.17     16.61 o 
  -1   7   4        3.46       -4.05     13.01 o 
   1   7   4      123.93      186.53     26.61 o 
   3   7   4       78.10       37.62     19.65 o 
   5   7   4       21.59       12.37     16.05 o 
   7   7   4       81.32       67.16     31.29 o 
   9   7   4        2.14       -9.72     16.57 o 
  11   7   4       24.76       37.26     24.75 o 
  13   7   4       35.46       18.98     23.77 o 
  15   7   4        0.16       38.76     25.52 o 
  17   7   4       10.41       -0.60     25.25 o 
  19   7   4       67.67       96.96     40.73 o 
  21   7   4       15.25       57.30     32.37 o 
  23   7   4       47.37       84.31     36.90 o 
  25   7   4       12.59      -21.85     41.94 o 
 -26   8   4       10.96      -14.82     31.62 o 
 -24   8   4        0.87        2.74     26.65 o 
 -22   8   4      125.57       72.38     52.26 o 
 -20   8   4       54.58       50.11     27.65 o 
 -18   8   4      103.29      142.84     52.26 o 
 -16   8   4       17.57       24.20     23.31 o 
 -14   8   4       13.98      -15.66     20.68 o 
 -12   8   4       80.68       52.08     26.02 o 
 -10   8   4       53.33       94.20     29.90 o 
  -8   8   4      198.33      207.69     39.42 o 
  -6   8   4       86.07       14.44     22.63 o 
  -4   8   4      177.47      185.57     28.25 o 
  -2   8   4      821.63      872.79     51.66 o 
   0   8   4        9.33       13.05     17.62 o 
   2   8   4       49.21       61.58     25.41 o 
   4   8   4       59.74       62.96     21.53 o 
   6   8   4       56.75       50.06     27.54 o 
   8   8   4       56.46      104.35     36.61 o 
  10   8   4        2.02       -5.18     23.51 o 
  12   8   4        6.93      -17.62     22.27 o 
  14   8   4       28.39       45.68     28.21 o 
  16   8   4       15.14       23.79     27.95 o 
  18   8   4       12.85       13.95     29.44 o 
  20   8   4        9.96       45.17     32.95 o 
  22   8   4       23.18       54.01     51.38 o 
 -23   9   4        3.17       -4.50     36.45 o 
 -21   9   4        2.34        3.89     40.40 o 
 -19   9   4      172.54      204.37     42.64 o 
 -17   9   4       35.24       53.14     41.22 o 
 -15   9   4        0.14       41.28     28.37 o 
 -13   9   4       66.41       25.79     24.42 o 
 -11   9   4      116.38      112.58     86.02 o 
  -9   9   4        6.42       -1.32     21.55 o 
  -7   9   4        8.99       21.78     18.07 o 
  -5   9   4      256.93      232.46     35.91 o 
  -3   9   4       50.53       38.86     22.72 o 
  -1   9   4       81.34       98.76     26.28 o 
   1   9   4        2.77        1.92     22.68 o 
   3   9   4        0.30       -1.11     19.53 o 
   5   9   4        0.31       44.55     30.48 o 
   7   9   4        7.63       16.39     30.10 o 
   9   9   4        1.02      -15.08     29.15 o 
  11   9   4        0.00       -8.80     26.80 o 
  13   9   4        0.07      -24.37     39.30 o 
  15   9   4       21.04       42.93     41.83 o 
  17   9   4        2.94       81.90     52.59 o 
 -16  10   4       13.91      100.45     50.06 o 
 -14  10   4        0.16        4.58     29.44 o 
 -12  10   4        3.85        0.29     27.56 o 
 -10  10   4        7.84       65.58     33.11 o 
  -8  10   4        0.85       24.15     25.84 o 
  -6  10   4      140.72      155.20     42.50 o 
  -4  10   4        9.55       26.43     22.45 o 
  -2  10   4      180.58      195.45     36.12 o 
   0  10   4       12.65       35.41     29.86 o 
   2  10   4       25.59       -5.49     45.34 o 
   4  10   4        1.21      -11.97     45.89 o 
   6  10   4        9.26        1.98     49.62 o 
   8  10   4       20.49       -8.34     45.45 o 
  10  10   4       25.25       28.87     49.51 o 
  -5  11   4       14.72        0.33     40.18 o 
  -3  11   4        1.05       36.45     41.72 o 
  -1  11   4        6.12       -4.72     39.41 o 
 -37   1   5       16.55       54.10     33.68 o 
 -35   1   5      118.20      131.18     38.59 o 
 -33   1   5      192.23      259.75     44.72 o 
 -31   1   5       10.56       -4.40     23.11 o 
 -29   1   5      148.48      183.84     35.79 o 
 -27   1   5      158.54       80.79     27.10 o 
 -25   1   5        0.22       -1.98     18.33 o 
 -23   1   5     1817.31     1740.26     53.26 o 
 -21   1   5      260.40      297.91     25.60 o 
 -19   1   5      596.18      614.44     24.58 o 
 -17   1   5     2787.13     2593.17     45.04 o 
 -15   1   5       77.30       78.14     11.32 o 
 -13   1   5       46.84       82.91     10.50 o 
 -11   1   5     5548.52     5263.99     60.15 o 
  -9   1   5     7386.72     6840.45     69.03 o 
  -7   1   5     5163.83     5846.65     59.69 o 
  -5   1   5    88794.22    82962.02    528.68 o 
  -3   1   5      103.75       65.67     14.24 o 
  -1   1   5    27890.28    28204.97    176.56 o 
   1   1   5     2134.52     1999.75     32.27 o 
   3   1   5     3680.04     3352.77     33.55 o 
   5   1   5     2401.84     2437.48     29.32 o 
   7   1   5     1337.83     1210.55     21.44 o 
   9   1   5      639.45      505.34     17.11 o 
  11   1   5      898.78      895.54     34.98 o 
  13   1   5       79.79       54.98     12.26 o 
  15   1   5        9.07       15.57     10.44 o 
  17   1   5        8.10       10.78     13.33 o 
  19   1   5       67.52       84.01     22.23 o 
  21   1   5       74.88       75.62     29.48 o 
  23   1   5      261.26      348.16     37.99 o 
  25   1   5      250.66      208.06     33.23 o 
  27   1   5        8.80        0.11     27.97 o 
  29   1   5        9.67        5.84     29.65 o 
  31   1   5       63.53       42.76     55.28 o 
  33   1   5        2.10      -23.49     43.58 o 
 -36   2   5       51.33       87.43     37.11 o 
 -34   2   5      193.32      159.10     38.41 o 
 -32   2   5      358.98      368.25     58.13 o 
 -30   2   5        4.15       -7.70     23.17 o 
 -28   2   5        1.13        9.63     22.48 o 
 -26   2   5      408.31      474.27     49.29 o 
 -24   2   5       10.16       33.28     17.81 o 
 -22   2   5      149.59      208.86     25.13 o 
 -20   2   5      839.77      815.20     55.21 o 
 -18   2   5       18.25       15.12      9.28 o 
 -16   2   5      324.86      375.94     26.46 o 
 -14   2   5       21.74       26.21      8.14 o 
 -12   2   5      619.50      767.94     34.56 o 
 -10   2   5      497.81      386.14     17.11 o 
  -8   2   5      931.84     1067.49     25.34 o 
  -6   2   5    12620.48    12541.53    165.48 o 
  -4   2   5     3885.01     3791.15     48.92 o 
  -2   2   5     3017.18     3108.95     38.44 o 
   0   2   5     9955.08     9334.89    124.50 o 
   2   2   5      118.89      118.53     14.20 o 
   4   2   5     8208.15     8104.93     71.27 o 
   6   2   5      293.69      357.80     17.03 o 
   8   2   5        3.74        1.40      7.29 o 
  10   2   5      185.47      175.28     18.80 o 
  12   2   5     2351.92     2300.96     56.33 o 
  14   2   5      123.93       91.19     17.84 o 
  16   2   5      180.33      237.37     26.19 o 
  18   2   5     2181.62     2254.76     67.07 o 
  20   2   5       35.43       43.40     27.71 o 
  22   2   5     1065.58     1055.63     54.57 o 
  24   2   5       12.86       -7.37     18.91 o 
  26   2   5       11.12       42.53     28.42 o 
  28   2   5        0.00       35.59     21.84 o 
  30   2   5        0.10        7.09     23.59 o 
  32   2   5        0.01       44.38     43.04 o 
 -35   3   5       74.95       63.84     51.43 o 
 -33   3   5        0.25       46.19     34.15 o 
 -31   3   5      166.95      185.80     42.67 o 
 -29   3   5       85.49       82.39     31.26 o 
 -27   3   5      554.84      553.07     58.68 o 
 -25   3   5      361.65      478.78     38.69 o 
 -23   3   5      523.67      514.99     38.15 o 
 -21   3   5      738.01      766.66     66.21 o 
 -19   3   5        0.00        4.39     10.32 o 
 -17   3   5      879.74      888.38     26.02 o 
 -15   3   5      378.68      409.49     18.66 o 
 -13   3   5     1458.07     1516.37     30.45 o 
 -11   3   5      278.81      316.85     14.90 o 
  -9   3   5       95.12       87.31      8.74 o 
  -7   3   5       79.68       77.63     10.71 o 
  -5   3   5      121.09       84.32     13.90 o 
  -3   3   5     2835.04     2477.84     40.74 o 
  -1   3   5     3251.99     3335.41     66.44 o 
   1   3   5      991.61     1238.22     32.24 o 
   3   3   5      922.75      843.50     25.21 o 
   5   3   5    25149.53    25591.71    226.88 o 
   7   3   5     9786.36    10710.87    104.77 o 
   9   3   5      791.16      755.97     24.56 o 
  11   3   5      511.55      594.41     31.77 o 
  13   3   5      427.16      486.53     31.49 o 
  15   3   5      119.97      149.35     22.61 o 
  17   3   5      415.74      471.70     35.45 o 
  19   3   5     2158.09     2113.48     67.16 o 
  21   3   5       67.17       52.14     20.61 o 
  23   3   5      537.63      406.21     40.52 o 
  25   3   5       23.67      -19.37     19.37 o 
  27   3   5        9.32      -11.01     23.31 o 
  29   3   5       19.24       35.88     26.85 o 
  31   3   5       13.40       60.36     31.84 o 
  33   3   5        1.62      -33.48     42.82 o 
 -34   4   5       53.24       63.59     64.61 o 
 -32   4   5        5.73       38.82     33.74 o 
 -30   4   5      128.18      135.28     47.87 o 
 -28   4   5        4.73       16.60     20.15 o 
 -26   4   5      168.20      187.20     29.90 o 
 -24   4   5       89.96       55.96     20.84 o 
 -22   4   5      314.31      273.83     45.56 o 
 -20   4   5        0.34      -12.61     12.61 o 
 -18   4   5     1481.73     1488.93     43.07 o 
 -16   4   5      157.88      153.01     18.12 o 
 -14   4   5      183.43      199.20     14.92 o 
 -12   4   5      547.73      581.06     21.19 o 
 -10   4   5      746.10      685.58     21.88 o 
  -8   4   5     4337.67     4625.88     59.22 o 
  -6   4   5     2514.54     2897.04     43.84 o 
  -4   4   5      984.88     1141.20     36.65 o 
  -2   4   5      903.61      831.05     25.37 o 
   0   4   5       56.12       15.46      9.82 o 
   2   4   5      544.78      729.98     29.25 o 
   4   4   5     4588.13     4328.28     78.33 o 
   6   4   5      373.99      402.99     24.88 o 
   8   4   5      949.38      979.72     30.92 o 
  10   4   5      191.24      327.83     28.31 o 
  12   4   5      273.59      296.70     28.44 o 
  14   4   5     2112.12     2051.68    102.61 o 
  16   4   5      231.22      245.83     29.28 o 
  18   4   5     1319.80     1165.16     53.12 o 
  20   4   5      155.73      127.65     26.09 o 
  22   4   5       29.50       16.26     20.47 o 
  24   4   5        0.30      -19.07     38.59 o 
  26   4   5       20.62       24.01     35.21 o 
  28   4   5       44.73       46.45     32.01 o 
  30   4   5        0.60       19.91     54.67 o 
  32   4   5        5.32        0.11     50.28 o 
 -33   5   5      109.48      119.94     48.22 o 
 -31   5   5        9.96       27.28     38.67 o 
 -29   5   5        0.64       16.63     22.78 o 
 -27   5   5       23.75       21.47     21.54 o 
 -25   5   5      104.22       82.75     23.80 o 
 -23   5   5        6.27       29.04     19.05 o 
 -21   5   5       52.34       40.45     18.74 o 
 -19   5   5     1340.37     1409.58     55.89 o 
 -17   5   5       80.30       55.47     18.75 o 
 -15   5   5      146.02      149.48     23.78 o 
 -13   5   5       10.89       32.65     14.88 o 
 -11   5   5        3.45       -5.47     10.84 o 
  -9   5   5      161.16      183.16     22.11 o 
  -7   5   5      901.80      835.42     50.40 o 
  -5   5   5      534.86      615.91     33.22 o 
  -3   5   5      835.56      808.08     36.07 o 
  -1   5   5     1137.63     1126.38     37.05 o 
   1   5   5      654.62      620.86     28.89 o 
   3   5   5      636.91      563.66     31.79 o 
   5   5   5     1315.43     1262.47     38.09 o 
   7   5   5       80.42       62.20     15.04 o 
   9   5   5        0.05       -2.30     16.41 o 
  11   5   5     1378.92     1375.85     52.56 o 
  13   5   5      572.29      576.30     45.02 o 
  15   5   5      620.48      576.83     41.07 o 
  17   5   5       48.19       40.28     23.36 o 
  19   5   5      141.15       99.87     25.58 o 
  21   5   5       63.53       72.42     24.40 o 
  23   5   5        1.55       18.85     22.38 o 
  25   5   5       37.19       62.56     29.04 o 
  27   5   5       55.02       78.11     31.06 o 
  29   5   5        6.31        6.48     47.98 o 
 -32   6   5        0.11       29.53     62.58 o 
 -30   6   5        3.90       30.01     29.00 o 
 -28   6   5        3.72      -18.07     21.98 o 
 -26   6   5       22.43       28.60     23.79 o 
 -24   6   5        0.00      -18.28     18.28 o 
 -22   6   5        2.16        1.30     24.38 o 
 -20   6   5        4.89        0.43     19.74 o 
 -18   6   5      129.56       62.86     45.01 o 
 -16   6   5       78.41       39.31     18.18 o 
 -14   6   5       74.35       45.36     36.48 o 
 -12   6   5       12.45        9.70     13.06 o 
 -10   6   5       20.72        8.48     14.76 o 
  -8   6   5      509.45      415.01     32.33 o 
  -6   6   5       95.55      117.21     20.69 o 
  -4   6   5      344.89      417.94     32.96 o 
  -2   6   5      163.56      129.33     15.97 o 
   0   6   5      357.68      388.83     23.53 o 
   2   6   5       75.02      117.82     18.80 o 
   4   6   5      102.51      103.25     17.79 o 
   6   6   5      115.65      115.21     19.15 o 
   8   6   5      768.49      763.63     45.32 o 
  10   6   5      507.46      487.83     39.38 o 
  12   6   5       96.74       91.49     22.41 o 
  14   6   5       11.15        9.58     17.61 o 
  16   6   5        5.46       27.66     19.69 o 
  18   6   5       13.69       19.66     23.72 o 
  20   6   5        9.64      -30.68     30.68 o 
  22   6   5        2.32       43.98     31.01 o 
  24   6   5        0.14       -0.46     41.44 o 
  26   6   5       10.37       26.86     37.12 o 
  28   6   5       18.68        8.78     52.59 o 
 -29   7   5        8.92       18.99     35.35 o 
 -27   7   5       58.67       55.29     75.48 o 
 -25   7   5       84.81       96.75     36.08 o 
 -23   7   5      141.91      126.18     30.35 o 
 -21   7   5      213.21      216.82     31.61 o 
 -19   7   5       81.50       52.78     21.86 o 
 -17   7   5       39.93       21.63     18.53 o 
 -15   7   5        0.68       43.92     18.29 o 
 -13   7   5       16.25       13.07     15.44 o 
 -11   7   5        0.32       -1.04     13.27 o 
  -9   7   5       89.86       77.95     20.52 o 
  -7   7   5      556.14      608.20     72.73 o 
  -5   7   5       47.67       69.28     31.95 o 
  -3   7   5      424.46      318.68     41.01 o 
  -1   7   5       24.77       -3.20     15.61 o 
   1   7   5       14.19       18.52     16.45 o 
   3   7   5      211.66      153.35     30.64 o 
   5   7   5     1900.82     1949.69     68.92 o 
   7   7   5      883.84      850.63     62.68 o 
   9   7   5      600.64      515.10     71.20 o 
  11   7   5      100.06       50.29     26.74 o 
  13   7   5      128.04      103.66     30.32 o 
  15   7   5        5.91       28.58     25.34 o 
  17   7   5       14.95       30.37     27.72 o 
  19   7   5        2.70        1.89     28.43 o 
  21   7   5       16.15       19.34     31.89 o 
  23   7   5        0.32       36.73     41.83 o 
  25   7   5        0.31      -16.91     46.77 o 
 -26   8   5        0.00      -31.84     31.84 o 
 -24   8   5        2.29       16.85     61.70 o 
 -22   8   5       12.00       -3.16     23.81 o 
 -20   8   5       13.53       33.28     70.92 o 
 -18   8   5        0.20       27.91     25.14 o 
 -16   8   5        8.17       -1.30     19.00 o 
 -14   8   5       10.54       -2.79     21.95 o 
 -12   8   5       55.91       99.77     45.01 o 
 -10   8   5       37.10       12.64     22.13 o 
  -8   8   5      431.48      454.88     88.54 o 
  -6   8   5       42.47       24.31     33.21 o 
  -4   8   5       55.08       34.32     19.98 o 
  -2   8   5       10.21       -3.03     16.01 o 
   0   8   5       32.45       25.41     18.47 o 
   2   8   5       10.27       27.44     21.90 o 
   4   8   5        9.78       -2.16     17.21 o 
   6   8   5       62.30       82.45     30.23 o 
   8   8   5        2.98       42.78     27.20 o 
  10   8   5       11.87        4.25     30.30 o 
  12   8   5       29.60        6.85     26.59 o 
  14   8   5        0.10      -11.51     24.85 o 
  16   8   5        5.84       29.87     42.38 o 
  18   8   5        4.87        4.20     29.76 o 
  20   8   5       71.83      229.57     45.25 o 
  22   8   5       25.01       26.79     49.62 o 
 -23   9   5       14.54       39.19     39.85 o 
 -21   9   5        0.19       29.29     31.80 o 
 -19   9   5       20.52       24.27     28.03 o 
 -17   9   5        5.14        5.58     27.06 o 
 -15   9   5      194.10      207.77     44.04 o 
 -13   9   5        0.56       18.24     25.30 o 
 -11   9   5      313.31      357.39     52.63 o 
  -9   9   5        1.87      -12.90     21.41 o 
  -7   9   5        7.87       20.41     31.31 o 
  -5   9   5        7.79       22.40     23.58 o 
  -3   9   5       29.17       36.95     23.59 o 
  -1   9   5       22.99        1.21     21.17 o 
   1   9   5      132.47      119.00     45.83 o 
   3   9   5      205.68      243.70     62.08 o 
   5   9   5       74.24      135.32     80.58 o 
   7   9   5       27.38       -6.35     28.54 o 
   9   9   5        1.85        0.48     31.12 o 
  11   9   5        6.99       -1.11     29.04 o 
  13   9   5        5.86       18.53     30.64 o 
  15   9   5        0.27        3.98     30.74 o 
 -16  10   5        9.80      -29.97     29.97 o 
 -14  10   5        7.39       22.09     29.10 o 
 -12  10   5        0.29      -14.93     27.03 o 
 -10  10   5       63.46      135.43    130.04 o 
  -8  10   5      166.91      163.78     35.63 o 
  -6  10   5        4.56        0.78     22.18 o 
  -4  10   5       30.48       37.71     24.16 o 
  -2  10   5        2.45       26.96     24.04 o 
   0  10   5        2.77      -18.54     24.25 o 
   2  10   5        0.64        1.77     34.28 o 
   4  10   5        0.07      -12.39     32.51 o 
   6  10   5        0.35      -20.75     47.43 o 
   8  10   5       11.69       23.49     49.07 o 
 -36   0   6       22.50       21.96     42.49 o 
 -34   0   6       22.77       30.08     41.06 o 
 -32   0   6        0.83       56.54     42.05 o 
 -30   0   6        1.69       38.97     36.12 o 
 -28   0   6      261.72      249.54     54.45 o 
 -26   0   6       62.06      130.31     40.51 o 
 -24   0   6      204.18      217.70     46.55 o 
 -22   0   6      374.64      436.40     34.82 o 
 -20   0   6      199.52      207.75     36.83 o 
 -18   0   6     2856.69     2848.94     83.55 o 
 -16   0   6     8405.61     8699.29    129.39 o 
 -14   0   6     1739.47     1830.23     51.27 o 
 -12   0   6     6273.97     5875.45     94.03 o 
 -10   0   6       71.31       42.81     12.46 o 
  -8   0   6    12335.53    11065.82    135.34 o 
  -6   0   6    10557.72    11019.66    131.92 o 
  -4   0   6     1041.41     1031.56     30.79 o 
  -2   0   6       28.44       10.33      6.82 o 
   0   0   6    35644.67    36135.48    279.66 o 
   2   0   6     1774.56     1576.82     30.73 o 
   4   0   6     3007.10     3005.05     46.82 o 
   6   0   6      159.32      200.61     14.69 o 
   8   0   6      135.04      176.68     15.61 o 
  10   0   6      101.57       91.94     29.69 o 
  12   0   6      326.66      327.72     30.76 o 
  14   0   6      925.95      847.38     46.22 o 
  16   0   6      239.43      227.33     32.86 o 
  18   0   6      108.91      135.00     27.80 o 
  20   0   6       52.62       85.13     33.65 o 
  22   0   6      213.47      164.03     33.27 o 
  24   0   6      448.67      439.72     76.68 o 
  26   0   6       55.43       60.71     49.84 o 
  28   0   6       23.40       61.26     50.39 o 
  30   0   6        0.10       64.88     52.70 o 
  32   0   6        4.42      -42.71     42.71 o 
 -37   1   6        6.26       77.14     35.30 o 
 -35   1   6        2.06       32.59     27.29 o 
 -33   1   6        3.58        5.09     33.92 o 
 -31   1   6        2.82        6.30     24.05 o 
 -29   1   6        0.00       27.90     21.53 o 
 -27   1   6      208.96      227.32     37.54 o 
 -25   1   6       66.96       83.88     25.57 o 
 -23   1   6      338.84      373.48     30.38 o 
 -21   1   6      339.79      409.72     22.63 o 
 -19   1   6     1517.75     1582.36     37.71 o 
 -17   1   6      617.66      607.07     24.01 o 
 -15   1   6      627.35      716.53     28.59 o 
 -13   1   6      768.15      738.89     23.31 o 
 -11   1   6     5619.94     5622.53     64.49 o 
  -9   1   6     6656.73     6608.68     68.92 o 
  -7   1   6     6131.89     6222.98     73.08 o 
  -5   1   6     5702.87     5337.39     55.34 o 
  -3   1   6     1458.70     1174.04     44.79 o 
  -1   1   6     2104.38     2168.95     26.44 o 
   1   1   6     4726.01     4364.51     39.29 o 
   3   1   6        0.36       -4.35      4.35 o 
   5   1   6     2353.44     2691.52     39.04 o 
   7   1   6     2179.90     2202.92     32.21 o 
   9   1   6      192.87      243.74     12.84 o 
  11   1   6       31.48       42.83     14.44 o 
  13   1   6      143.36      151.96     22.86 o 
  15   1   6       40.80       24.87     12.38 o 
  17   1   6      399.50      481.33     43.36 o 
  19   1   6     3009.29     2980.53     68.49 o 
  21   1   6     2048.47     2028.43     68.93 o 
  23   1   6      102.20       81.09     37.56 o 
  25   1   6       46.25       57.00     24.40 o 
  27   1   6        2.39       -8.82     19.85 o 
  29   1   6        0.40       37.27     26.60 o 
  31   1   6        1.44       46.84     37.64 o 
 -36   2   6       14.01        0.14     28.86 o 
 -34   2   6       25.68       84.31     34.64 o 
 -32   2   6       83.85       36.67     88.93 o 
 -30   2   6      500.53      433.37     51.78 o 
 -28   2   6      215.02      201.35     37.88 o 
 -26   2   6      314.65      358.47     39.56 o 
 -24   2   6      111.24      108.21     22.93 o 
 -22   2   6      116.27      145.75     22.93 o 
 -20   2   6      771.89      883.38     38.74 o 
 -18   2   6      149.36      171.98     16.49 o 
 -16   2   6       21.15       49.13     13.61 o 
 -14   2   6     3418.75     3280.74     59.80 o 
 -12   2   6      655.09      798.48     25.09 o 
 -10   2   6      524.02      619.09     21.65 o 
  -8   2   6     1405.38     1401.45     29.81 o 
  -6   2   6     2531.94     2425.44     36.80 o 
  -4   2   6      208.54      289.90     19.49 o 
  -2   2   6     1605.24     1865.15     41.12 o 
   0   2   6      281.76      307.31     14.22 o 
   2   2   6      916.79      795.34     19.01 o 
   4   2   6     4861.25     5845.09     59.05 o 
   6   2   6     6900.06     6912.77     67.15 o 
   8   2   6       15.73       14.57      8.56 o 
  10   2   6       95.00       81.05     11.07 o 
  12   2   6     1583.83     1747.32     49.97 o 
  14   2   6      138.00      117.53     19.49 o 
  16   2   6      263.67      246.55     45.12 o 
  18   2   6       83.46       77.95     20.53 o 
  20   2   6      193.71      214.75     30.16 o 
  22   2   6      451.27      482.08     58.11 o 
  24   2   6       22.61       29.00     20.69 o 
  26   2   6       99.19       67.88     26.76 o 
  28   2   6        2.63       -6.26     22.05 o 
  30   2   6       71.40      131.01     33.85 o 
  32   2   6       52.80       47.14     35.32 o 
 -35   3   6       64.57       74.47     33.34 o 
 -33   3   6       54.85       43.26     46.11 o 
 -31   3   6      262.25      298.69    109.29 o 
 -29   3   6       34.04        2.09     23.95 o 
 -27   3   6      188.29      208.40     30.83 o 
 -25   3   6      429.47      530.55     40.07 o 
 -23   3   6       78.16       89.41     21.71 o 
 -21   3   6        1.11       31.03     17.27 o 
 -19   3   6        4.54        4.62     14.32 o 
 -17   3   6       74.86      101.47     14.68 o 
 -15   3   6      180.65      241.51     18.54 o 
 -13   3   6     1787.01     1899.86     41.28 o 
 -11   3   6     4143.09     4257.37     63.78 o 
  -9   3   6     2738.30     2615.53     45.08 o 
  -7   3   6     7880.50     7849.48     84.02 o 
  -5   3   6     2808.55     2989.47     44.78 o 
  -3   3   6       39.57       35.57      8.14 o 
  -1   3   6     1082.93     1065.33     23.97 o 
   1   3   6     2663.16     2648.67     51.57 o 
   3   3   6     2006.11     1741.77     38.29 o 
   5   3   6     4263.97     5006.30     65.26 o 
   7   3   6     2801.24     2841.08     47.48 o 
   9   3   6        9.93        7.78      9.66 o 
  11   3   6      628.71      604.88     33.01 o 
  13   3   6        1.08        5.82     16.48 o 
  15   3   6      222.81      217.74     34.02 o 
  17   3   6      855.13      784.62     52.06 o 
  19   3   6      326.88      355.08     35.19 o 
  21   3   6      110.35      140.67     57.14 o 
  23   3   6       57.88       54.93     23.06 o 
  25   3   6       18.99       41.34     23.94 o 
  27   3   6       34.52       23.21     24.76 o 
  29   3   6        6.07       56.09     29.68 o 
  31   3   6       26.60       67.12     35.40 o 
 -36   4   6        3.62       86.73     60.71 o 
 -34   4   6       22.55       58.46     39.58 o 
 -32   4   6       43.23       79.30     40.55 o 
 -30   4   6      147.66      126.82     40.90 o 
 -28   4   6      114.92      114.14     27.10 o 
 -26   4   6       60.59      100.25     25.61 o 
 -24   4   6       43.88       61.34     23.35 o 
 -22   4   6      534.03      458.12     45.60 o 
 -20   4   6       27.32       19.68     18.05 o 
 -18   4   6      383.60      419.68     33.79 o 
 -16   4   6      630.40      655.97     29.63 o 
 -14   4   6        3.84        6.52      9.81 o 
 -12   4   6     1288.42     1204.14     42.66 o 
 -10   4   6     3111.06     3255.42     61.67 o 
  -8   4   6      200.75      234.45     18.03 o 
  -6   4   6       75.28       66.27     12.05 o 
  -4   4   6      653.47      709.58     25.18 o 
  -2   4   6      131.70      115.69     12.33 o 
   0   4   6       33.52       27.07     10.12 o 
   2   4   6     2503.19     2574.46     48.96 o 
   4   4   6     1748.13     1993.38     43.26 o 
   6   4   6      184.09      163.29     19.25 o 
   8   4   6     3175.59     3167.03     55.53 o 
  10   4   6      217.33      264.05     26.77 o 
  12   4   6      709.81      809.12     48.65 o 
  14   4   6        2.26       12.56     16.46 o 
  16   4   6      474.45      486.26     37.42 o 
  18   4   6      143.12      150.16     29.57 o 
  20   4   6       82.36      122.92     27.00 o 
  22   4   6       42.62       45.19     23.07 o 
  24   4   6       44.44       58.65     25.47 o 
  26   4   6       30.90       40.36     25.31 o 
  28   4   6        0.16       15.62     43.43 o 
  30   4   6       11.48       53.29     38.71 o 
 -35   5   6       32.92       43.36     60.71 o 
 -33   5   6        1.14      -13.26     40.26 o 
 -31   5   6       38.54       64.66     39.35 o 
 -29   5   6       33.18       -8.47     23.98 o 
 -27   5   6        5.06      -19.15     19.15 o 
 -25   5   6       17.79       35.05     21.72 o 
 -23   5   6        9.57       10.83     17.16 o 
 -21   5   6      170.94      195.39     46.18 o 
 -19   5   6       37.25       43.13     31.96 o 
 -17   5   6        2.54       -1.27     14.28 o 
 -15   5   6       96.95       58.69     20.45 o 
 -13   5   6      514.66      488.79     45.03 o 
 -11   5   6      660.52      705.76     43.51 o 
  -9   5   6       81.54       92.98     17.99 o 
  -7   5   6       34.78       45.19     14.17 o 
  -5   5   6     2843.14     2766.83     62.64 o 
  -3   5   6      774.22      806.45     46.13 o 
  -1   5   6       17.82       42.05     11.95 o 
   1   5   6        0.01        8.69     10.77 o 
   3   5   6        5.12        9.00     11.94 o 
   5   5   6        3.31       15.00     12.45 o 
   7   5   6     2466.33     2462.31     53.36 o 
   9   5   6      810.87      894.55     45.42 o 
  11   5   6       54.80       36.87     19.91 o 
  13   5   6        1.54      -15.01     15.01 o 
  15   5   6      130.99       98.66     24.35 o 
  17   5   6       11.66       -3.07     32.40 o 
  19   5   6        3.59        9.11     21.68 o 
  21   5   6      229.38      141.38     36.67 o 
  23   5   6      115.57       17.61     58.90 o 
  25   5   6        2.58      -12.53     67.30 o 
  27   5   6        3.99       -4.34     48.47 o 
  29   5   6       48.04       11.97     56.98 o 
 -32   6   6       12.74      -28.98     53.90 o 
 -30   6   6        0.24       23.40     29.81 o 
 -28   6   6        0.82       16.95     24.66 o 
 -26   6   6        0.39       52.26     23.33 o 
 -24   6   6       66.38       23.79     26.35 o 
 -22   6   6       24.88       21.88     24.62 o 
 -20   6   6      411.13      378.41     37.36 o 
 -18   6   6      108.37      118.25     23.05 o 
 -16   6   6      110.14       68.03     19.45 o 
 -14   6   6      550.68      537.20     67.28 o 
 -12   6   6      182.58      175.40     27.47 o 
 -10   6   6      126.15       94.88     20.02 o 
  -8   6   6      202.61      252.29     42.93 o 
  -6   6   6        0.45       -1.48     14.06 o 
  -4   6   6      262.67      342.98     29.64 o 
  -2   6   6        4.87      -14.62     14.62 o 
   0   6   6       84.25      117.43     22.47 o 
   2   6   6      314.94      340.77     37.05 o 
   4   6   6        0.02       16.74     16.50 o 
   6   6   6       90.52       85.16     23.97 o 
   8   6   6      812.47      817.88     99.30 o 
  10   6   6      619.25      564.90    120.54 o 
  12   6   6        0.56        8.45     21.96 o 
  14   6   6       41.91       22.67     21.57 o 
  16   6   6      176.76      215.27     39.80 o 
  18   6   6        0.18       23.45     31.01 o 
  20   6   6       12.84      -28.25     32.00 o 
  22   6   6       42.13       74.97     35.70 o 
  24   6   6        1.44      -16.54     33.54 o 
  26   6   6       13.68      -33.48     42.71 o 
 -29   7   6        6.12        7.14     39.30 o 
 -27   7   6       20.66       15.76     60.38 o 
 -25   7   6       34.65       20.86     24.55 o 
 -23   7   6       11.47       -2.01     23.20 o 
 -21   7   6      122.16       66.88     45.23 o 
 -19   7   6       75.64       66.90     27.24 o 
 -17   7   6        4.04       15.28     19.80 o 
 -15   7   6       50.42       59.89     24.97 o 
 -13   7   6      186.85      250.66     40.28 o 
 -11   7   6       13.11       31.78     23.21 o 
  -9   7   6      110.89      150.07     31.94 o 
  -7   7   6      191.28      230.84     37.55 o 
  -5   7   6      238.60      160.30     32.43 o 
  -3   7   6        4.42      -10.07     15.04 o 
  -1   7   6       91.80      123.23     24.90 o 
   1   7   6      324.42      377.57     43.37 o 
   3   7   6      565.81      589.58     41.38 o 
   5   7   6      454.68      559.44     82.72 o 
   7   7   6      137.72      139.24     35.13 o 
   9   7   6        1.43       -4.15     19.68 o 
  11   7   6       15.39        1.19     44.57 o 
  13   7   6       29.56       42.74     26.71 o 
  15   7   6       56.50       87.08     29.99 o 
  17   7   6       18.21       22.70     29.42 o 
  19   7   6        7.36      -12.40     26.02 o 
  21   7   6        1.27      -16.34     29.37 o 
  23   7   6       79.25      227.69     64.22 o 
  25   7   6        8.81       41.50     54.34 o 
 -26   8   6       35.06       47.43     40.84 o 
 -24   8   6       38.66       19.28     31.84 o 
 -22   8   6      225.78      152.12     39.90 o 
 -20   8   6      150.11      395.55     87.06 o 
 -18   8   6       57.24       33.00     25.33 o 
 -16   8   6       97.43       61.44     27.84 o 
 -14   8   6       18.72       34.97     27.11 o 
 -12   8   6       59.17       59.91     45.56 o 
 -10   8   6       32.37       23.33     31.84 o 
  -8   8   6       36.45       -5.50     21.36 o 
  -6   8   6        1.37       33.67     37.90 o 
  -4   8   6      112.56      114.80     47.48 o 
  -2   8   6       97.74       71.63     27.96 o 
   0   8   6      152.11      145.43     26.71 o 
   2   8   6       50.36       27.81     23.61 o 
   4   8   6       19.98       -0.61     33.37 o 
   6   8   6      138.23       94.70     32.25 o 
   8   8   6      113.62      109.06     33.55 o 
  10   8   6        0.71       -5.47     26.11 o 
  12   8   6       24.39       14.71     26.59 o 
  14   8   6        3.51       23.68     29.15 o 
  16   8   6       18.84        2.36     31.18 o 
  18   8   6       46.06       47.19     51.87 o 
  20   8   6       13.86      110.11     52.59 o 
 -23   9   6        4.62       18.33     37.22 o 
 -21   9   6        5.41       19.76     36.78 o 
 -19   9   6        0.67       28.30     29.37 o 
 -17   9   6        0.72       21.42     29.29 o 
 -15   9   6       12.15        8.77     28.78 o 
 -13   9   6       59.67       23.60     35.84 o 
 -11   9   6        1.57      -20.35     20.35 o 
  -9   9   6        0.07      -27.23     27.23 o 
  -7   9   6       30.13       46.14     24.01 o 
  -5   9   6       14.43      -14.86     20.42 o 
  -3   9   6       45.39       32.62     22.73 o 
  -1   9   6        1.05        1.93     20.24 o 
   1   9   6       61.46       37.77     26.26 o 
   3   9   6        1.25       10.68     29.28 o 
   5   9   6        5.26       19.84     30.62 o 
   7   9   6        4.15        8.83     30.90 o 
   9   9   6       23.93       35.93     32.41 o 
  11   9   6       20.77       67.82     33.62 o 
  13   9   6        4.99        8.23     31.79 o 
  15   9   6       11.60       27.78     47.87 o 
  17   9   6       11.80       70.26     52.37 o 
 -16  10   6       35.28       69.16     47.32 o 
 -14  10   6       11.67       45.70     32.87 o 
 -12  10   6       26.27      -32.11     32.11 o 
 -10  10   6       87.59       77.56     39.35 o 
  -8  10   6      139.99      137.19     36.99 o 
  -6  10   6        0.16       16.32     25.96 o 
  -4  10   6        0.29        9.30     25.35 o 
  -2  10   6        2.06        0.27     43.80 o 
   0  10   6       12.24       30.96     47.76 o 
   2  10   6       12.85       27.06     34.69 o 
   4  10   6       27.00       83.05     39.27 o 
   6  10   6        0.86      -12.57     30.66 o 
   8  10   6        6.42       86.07     56.76 o 
 -37   1   7        1.00       75.43     36.27 o 
 -35   1   7       81.46       97.02     47.43 o 
 -33   1   7      261.76      372.64     64.99 o 
 -31   1   7      132.65      149.71     36.26 o 
 -29   1   7      176.12      246.53     41.11 o 
 -27   1   7       87.89      127.10     31.56 o 
 -25   1   7       52.11       33.40     17.41 o 
 -23   1   7     1478.10     1400.61     49.07 o 
 -21   1   7       15.77       19.36     11.55 o 
 -19   1   7      406.92      360.47     24.24 o 
 -17   1   7      182.88      192.08     22.54 o 
 -15   1   7      246.40      264.38     17.42 o 
 -13   1   7      970.04      882.16     26.19 o 
 -11   1   7     2415.94     2650.58     42.74 o 
  -9   1   7     7012.62     6359.40     68.77 o 
  -7   1   7      918.09      913.83     22.47 o 
  -5   1   7     5424.01     5830.47     60.95 o 
  -3   1   7    13204.67    11928.99    121.68 o 
  -1   1   7     8846.66     8303.41     60.67 o 
   1   1   7     4083.73     4177.65     51.27 o 
   3   1   7      587.16      528.96     14.62 o 
   5   1   7     2136.67     2333.35     31.68 o 
   7   1   7     5728.12     6536.97     60.34 o 
   9   1   7     1207.39     1153.14     24.49 o 
  11   1   7        0.60        5.50      7.54 o 
  13   1   7      300.98      276.43     21.85 o 
  15   1   7     1001.54     1022.34     37.40 o 
  17   1   7      345.36      393.27     36.11 o 
  19   1   7        2.47       36.15     15.60 o 
  21   1   7      402.01      367.58     37.59 o 
  23   1   7        5.05       -3.81     19.59 o 
  25   1   7       25.36        8.53     20.40 o 
  27   1   7        7.58       37.10     24.47 o 
  29   1   7        2.39       -7.54     24.56 o 
  31   1   7        2.36       15.85     35.89 o 
 -36   2   7       23.01       48.83     34.20 o 
 -34   2   7        2.47       15.94     27.59 o 
 -32   2   7      133.33      169.84     38.61 o 
 -30   2   7       80.79       45.68     27.43 o 
 -28   2   7      768.20      579.35     58.02 o 
 -26   2   7       64.89       35.13     19.33 o 
 -24   2   7      684.14      697.00    113.88 o 
 -22   2   7       95.62       97.44     31.29 o 
 -20   2   7      659.68      780.85     30.08 o 
 -18   2   7        1.32        3.02      9.87 o 
 -16   2   7     2866.04     2851.17     53.80 o 
 -14   2   7     1759.69     1944.08     40.38 o 
 -12   2   7       12.03       25.54      8.76 o 
 -10   2   7    10894.79    11021.64    147.28 o 
  -8   2   7    11014.24    11433.13    105.19 o 
  -6   2   7      347.91      315.18     15.61 o 
  -4   2   7      427.32      424.69     33.76 o 
  -2   2   7     1644.06     1715.31     41.19 o 
   0   2   7     3197.03     3209.54     33.54 o 
   2   2   7      450.12      580.17     15.06 o 
   4   2   7      562.19      573.66     16.58 o 
   6   2   7      854.66      966.89     21.55 o 
   8   2   7     6638.93     6684.50     73.95 o 
  10   2   7       42.36       58.97     14.20 o 
  12   2   7      231.58      189.46     27.42 o 
  14   2   7        7.29       38.18     16.63 o 
  16   2   7     1182.26     1103.43     46.51 o 
  18   2   7      513.96      476.54     37.37 o 
  20   2   7     1210.85     1069.00     53.41 o 
  22   2   7       84.95       80.32     26.33 o 
  24   2   7       65.16       35.54     36.98 o 
  26   2   7        8.35        8.02     31.78 o 
  28   2   7        2.93       16.66     40.93 o 
  30   2   7        8.50       13.16     27.37 o 
  32   2   7       13.53       32.72     55.11 o 
 -37   3   7       20.47       44.24     52.37 o 
 -35   3   7        3.83       49.62     34.07 o 
 -33   3   7        0.85       38.38     39.85 o 
 -31   3   7      200.02      172.52     55.22 o 
 -29   3   7       72.04       81.44     32.13 o 
 -27   3   7      504.98      492.81     40.54 o 
 -25   3   7      426.30      412.94     36.85 o 
 -23   3   7      319.88      244.44     29.36 o 
 -21   3   7      177.80      151.12     23.76 o 
 -19   3   7       34.65       10.73     14.51 o 
 -17   3   7     2008.00     2217.33     69.29 o 
 -15   3   7       17.39       39.63     15.86 o 
 -13   3   7      701.11      767.82     30.63 o 
 -11   3   7     5788.43     5593.52    117.05 o 
  -9   3   7      393.17      357.60     23.38 o 
  -7   3   7      459.67      464.53     19.73 o 
  -5   3   7     3650.85     3874.27     51.19 o 
  -3   3   7     3846.93     3525.32     47.11 o 
  -1   3   7       32.63       26.42      7.61 o 
   1   3   7     3133.36     2859.67     41.87 o 
   3   3   7     5946.64     6398.43     69.07 o 
   5   3   7      358.64      341.03     19.13 o 
   7   3   7       77.25      138.98     14.93 o 
   9   3   7      173.32      121.61     18.22 o 
  11   3   7      131.57      102.20     19.02 o 
  13   3   7      605.37      651.44     36.08 o 
  15   3   7      239.42      257.06     27.89 o 
  17   3   7      128.55       84.18     20.07 o 
  19   3   7      491.12      456.97     38.57 o 
  21   3   7      226.45      225.17     43.44 o 
  23   3   7        6.10      -10.43     21.84 o 
  25   3   7        7.48        3.37     21.41 o 
  27   3   7       10.87        2.41     24.48 o 
  29   3   7        3.07       -0.25     24.72 o 
  31   3   7       29.90      135.49     66.75 o 
 -36   4   7       51.00      119.23     59.50 o 
 -34   4   7       24.82       75.21     35.77 o 
 -32   4   7       63.19       54.88     35.43 o 
 -30   4   7        0.64      -21.10     26.78 o 
 -28   4   7       89.99       93.81     24.66 o 
 -26   4   7       29.29       -7.77     17.68 o 
 -24   4   7      308.16      408.96     46.25 o 
 -22   4   7      184.40      223.72     40.72 o 
 -20   4   7      339.95      398.48     43.12 o 
 -18   4   7      192.20      214.03     36.42 o 
 -16   4   7      336.72      364.90     36.36 o 
 -14   4   7      239.08      311.33     22.15 o 
 -12   4   7       29.79       49.82     12.75 o 
 -10   4   7      107.42      102.73     17.13 o 
  -8   4   7      421.86      439.69     22.48 o 
  -6   4   7      118.41      132.13     17.64 o 
  -4   4   7      666.46      668.31     27.92 o 
  -2   4   7        1.47        3.86      7.84 o 
   0   4   7      784.04      877.11     28.57 o 
   2   4   7     1229.42     1335.65     40.00 o 
   4   4   7      636.55      615.15     28.57 o 
   6   4   7      246.54      245.57     22.80 o 
   8   4   7       56.25       19.99     13.05 o 
  10   4   7      393.22      342.07     29.85 o 
  12   4   7       50.00       56.00     19.13 o 
  14   4   7       64.96       73.34     19.40 o 
  16   4   7      297.26      271.62     30.95 o 
  18   4   7       32.56       37.06     20.33 o 
  20   4   7       42.09       49.22     21.29 o 
  22   4   7        0.82        6.85     21.92 o 
  24   4   7        9.58      -24.70     24.70 o 
  26   4   7        1.29        7.95     34.44 o 
  28   4   7        0.63      -30.61     30.61 o 
  30   4   7        0.07        5.27     59.39 o 
 -35   5   7        0.26        7.25     60.38 o 
 -33   5   7        3.66       32.56     40.37 o 
 -31   5   7        0.40      -13.38     40.78 o 
 -29   5   7        4.54        6.20     23.07 o 
 -27   5   7       21.57       28.17     23.66 o 
 -25   5   7       62.19       58.01     23.21 o 
 -23   5   7      111.80      109.10     25.38 o 
 -21   5   7      186.03      180.32     28.02 o 
 -19   5   7      419.38      364.47     53.82 o 
 -17   5   7      987.13     1009.73     47.02 o 
 -15   5   7       11.99       17.99     16.02 o 
 -13   5   7       28.93        6.28     13.99 o 
 -11   5   7     1027.52     1063.64     45.92 o 
  -9   5   7     1089.95     1148.87     41.60 o 
  -7   5   7        0.07       -2.78     11.57 o 
  -5   5   7       38.03        9.82     20.59 o 
  -3   5   7       34.43       16.23     13.84 o 
  -1   5   7      149.39      168.39     23.22 o 
   1   5   7      117.69      108.00     19.07 o 
   3   5   7        2.36      -14.02     14.02 o 
   5   5   7       56.19       69.89     20.06 o 
   7   5   7      857.60      957.11     60.70 o 
   9   5   7     1234.84     1282.39     92.49 o 
  11   5   7       34.07       28.40     24.32 o 
  13   5   7       33.39        3.08     42.21 o 
  15   5   7      156.91      173.43     35.36 o 
  17   5   7       70.17       37.91     28.56 o 
  19   5   7       34.60       18.55     27.23 o 
  21   5   7      162.04      160.30     40.52 o 
  23   5   7        5.41      -27.05     27.05 o 
  25   5   7       14.62      -15.57     32.62 o 
  27   5   7        5.21      -48.41     48.41 o 
 -30   6   7       11.61       13.76     42.43 o 
 -28   6   7       43.10       39.57     32.07 o 
 -26   6   7       10.28       -9.40     24.11 o 
 -24   6   7       80.62       42.38     28.00 o 
 -22   6   7      493.48      530.71     55.78 o 
 -20   6   7       20.57       27.74     22.49 o 
 -18   6   7        1.35       38.67     22.21 o 
 -16   6   7       17.59       14.16     18.52 o 
 -14   6   7        0.34       79.04     38.86 o 
 -12   6   7        0.89      -12.16     16.14 o 
 -10   6   7      288.93      260.09     40.35 o 
  -8   6   7      737.79      734.20     60.38 o 
  -6   6   7       80.05       47.19     40.35 o 
  -4   6   7      131.81      102.24     29.15 o 
  -2   6   7      298.64      301.30     31.28 o 
   0   6   7      125.07      111.24     21.63 o 
   2   6   7     1151.71     1275.78     60.92 o 
   4   6   7      727.21      842.93     44.36 o 
   6   6   7     3863.67     4137.13    178.89 o 
   8   6   7      622.42      869.55     63.10 o 
  10   6   7      125.97      105.46     54.18 o 
  12   6   7        1.76       11.19     55.44 o 
  14   6   7       20.59       22.94     23.27 o 
  16   6   7        4.15       33.50     27.54 o 
  18   6   7        7.82      -51.65     51.65 o 
  20   6   7        0.71        5.56     29.97 o 
  22   6   7       11.12       -4.91     31.05 o 
  24   6   7       55.97       23.93     39.43 o 
  26   6   7       23.65       48.96     56.54 o 
 -29   7   7       20.83       18.88     37.88 o 
 -27   7   7        2.17       -9.90     26.08 o 
 -25   7   7        2.81       -0.38     26.93 o 
 -23   7   7       30.38       33.48     57.25 o 
 -21   7   7       70.20       15.93     57.09 o 
 -19   7   7       10.41      -14.30     41.99 o 
 -17   7   7        9.08       35.01     37.05 o 
 -15   7   7       68.26       98.95     29.47 o 
 -13   7   7      317.49      290.90     50.34 o 
 -11   7   7      206.36      137.25     44.46 o 
  -9   7   7        7.98       15.62     20.73 o 
  -7   7   7        9.63       25.63     19.41 o 
  -5   7   7        3.67       20.48     20.14 o 
  -3   7   7        2.82        2.29     16.55 o 
  -1   7   7        1.19       -2.00     17.66 o 
   1   7   7      118.47       81.43     27.62 o 
   3   7   7      681.18      719.90     45.12 o 
   5   7   7      156.15      104.14     30.20 o 
   7   7   7       31.45       43.72     26.89 o 
   9   7   7       73.99       47.05     27.84 o 
  11   7   7       14.95       21.05     26.54 o 
  13   7   7       42.74       62.24     30.79 o 
  15   7   7       25.79       33.44     39.14 o 
  17   7   7       12.33       24.57     27.37 o 
  19   7   7        0.05       22.07     29.20 o 
  21   7   7        3.31      -22.77     34.56 o 
  23   7   7        5.84       43.58     48.74 o 
 -26   8   7        9.86      -33.05     35.79 o 
 -24   8   7       78.94      176.24     42.20 o 
 -22   8   7      111.74      234.04     45.99 o 
 -20   8   7       52.13       23.78     25.55 o 
 -18   8   7       94.61       97.85     33.90 o 
 -16   8   7       94.36       87.83     30.57 o 
 -14   8   7      277.43      266.76     57.86 o 
 -12   8   7       17.10       19.09     54.18 o 
 -10   8   7       24.65       27.67     24.78 o 
  -8   8   7        7.92       -6.06     21.41 o 
  -6   8   7       35.94       13.67     16.44 o 
  -4   8   7       17.71       20.70     20.89 o 
  -2   8   7        1.35       -6.05     17.68 o 
   0   8   7       29.58       30.28     20.58 o 
   2   8   7      474.57      415.55     39.76 o 
   4   8   7      653.60      603.59     90.46 o 
   6   8   7       67.44       59.16     30.18 o 
   8   8   7       41.53       40.26     46.22 o 
  10   8   7       66.43       35.41     43.69 o 
  12   8   7       98.66      143.63     70.87 o 
  14   8   7       17.56        2.41     31.12 o 
  16   8   7       13.10       -9.21     27.02 o 
  18   8   7        1.09      -27.65     27.65 o 
  20   8   7        0.03       98.26     51.38 o 
 -23   9   7       22.68       21.85     30.63 o 
 -21   9   7        8.78       30.96     37.55 o 
 -19   9   7       32.69       58.71     32.46 o 
 -17   9   7       64.09       70.13     45.78 o 
 -15   9   7       47.22       26.67     30.57 o 
 -13   9   7       82.56       60.06     32.07 o 
 -11   9   7        0.44       25.30     26.83 o 
  -9   9   7       14.12       34.00     27.90 o 
  -7   9   7       15.69       11.77     21.50 o 
  -5   9   7       17.74       41.77     23.24 o 
  -3   9   7        1.72      -18.47     18.47 o 
  -1   9   7        4.94       -9.04     24.13 o 
   1   9   7        0.95      -11.28     23.12 o 
   3   9   7        2.23       -6.28     29.54 o 
   5   9   7       53.34       47.34     32.62 o 
   7   9   7        6.33       51.84     33.99 o 
   9   9   7        0.01       11.70     32.66 o 
  11   9   7        0.23       33.42     33.69 o 
  13   9   7        0.67       32.71     33.22 o 
  15   9   7       25.54      -23.05     44.79 o 
 -16  10   7       12.15      -33.48     33.48 o 
 -14  10   7        9.74       17.57     40.84 o 
 -12  10   7       53.77        3.80     61.59 o 
 -10  10   7        0.00        8.04     32.84 o 
  -8  10   7       14.53       29.26     27.68 o 
  -6  10   7        3.49      -23.35     23.35 o 
  -4  10   7        1.84        9.49     25.21 o 
  -2  10   7       38.00       37.92     33.10 o 
   0  10   7        7.11        2.62     43.91 o 
   2  10   7        4.63       20.75     37.49 o 
   4  10   7        0.35       57.84     36.86 o 
   6  10   7       25.17      -13.39     49.73 o 
   8  10   7       11.46       44.90     49.18 o 
 -38   0   8      113.24      175.00     69.05 o 
 -36   0   8       62.71       71.14     47.32 o 
 -34   0   8      107.96      104.19     42.93 o 
 -32   0   8        7.93       31.40     36.78 o 
 -30   0   8       12.37       73.88     37.55 o 
 -28   0   8      622.01      752.90     82.89 o 
 -26   0   8     2179.79     1804.19    109.35 o 
 -24   0   8      547.94      546.24     41.35 o 
 -22   0   8      156.62       74.05     32.00 o 
 -20   0   8     4644.50     4182.33    208.32 o 
 -18   0   8       32.52        6.22     15.29 o 
 -16   0   8     1183.05     1141.35     45.43 o 
 -14   0   8      208.68      210.87     26.35 o 
 -12   0   8      541.36      745.25    105.17 o 
 -10   0   8      464.95      391.12     35.41 o 
  -8   0   8     2452.61     2641.82     58.60 o 
  -6   0   8      323.21      331.33     22.47 o 
  -4   0   8     2441.40     2196.79     50.36 o 
  -2   0   8     2288.95     2571.95     43.56 o 
   0   0   8     6560.99     6871.75     80.37 o 
   2   0   8      160.89      124.33     15.88 o 
   4   0   8     2966.97     2937.81     58.84 o 
   6   0   8      902.81      897.62     30.64 o 
   8   0   8      639.51      643.44     27.46 o 
  10   0   8     5057.01     5457.80     83.80 o 
  12   0   8      221.42      184.08     20.93 o 
  14   0   8     5454.72     5394.22    121.20 o 
  16   0   8     2410.13     1993.29     76.54 o 
  18   0   8     1041.56      998.55     62.46 o 
  20   0   8      111.75       85.67     26.37 o 
  22   0   8        0.02       27.76     22.73 o 
  24   0   8      742.26      700.65     80.31 o 
  26   0   8       17.44       44.87     31.22 o 
  28   0   8       99.64      132.62     58.41 o 
  30   0   8        0.09        8.12     50.17 o 
 -37   1   8       22.70       24.36     31.06 o 
 -35   1   8       55.45       44.73     29.49 o 
 -33   1   8        2.63       -0.95     25.20 o 
 -31   1   8       23.44       33.50     42.32 o 
 -29   1   8      479.86      534.93     54.01 o 
 -27   1   8      132.96      142.54     31.46 o 
 -25   1   8     2282.87     2346.75     65.47 o 
 -23   1   8       57.36       27.09     15.40 o 
 -21   1   8       55.32       61.25     13.87 o 
 -19   1   8      339.25      299.14     21.15 o 
 -17   1   8      103.45       81.35     14.01 o 
 -15   1   8      638.89      472.93     22.01 o 
 -13   1   8      188.66      220.75     16.19 o 
 -11   1   8    25135.55    25229.35    194.89 o 
  -9   1   8    11016.38    10154.46     96.82 o 
  -7   1   8     4870.38     4874.37     58.11 o 
  -5   1   8      142.51      153.01     11.29 o 
  -3   1   8      297.80      277.47     10.12 o 
  -1   1   8     1723.92     1587.15     20.97 o 
   1   1   8        0.05        3.82      6.13 o 
   3   1   8     4148.64     3926.82     42.17 o 
   5   1   8        7.82        5.60      6.04 o 
   7   1   8     1121.91     1092.60     29.49 o 
   9   1   8      173.85      190.36     13.28 o 
  11   1   8      481.76      521.18     28.67 o 
  13   1   8      660.60      652.47     31.00 o 
  15   1   8     1195.27     1010.81     38.54 o 
  17   1   8     1292.03     1332.19     45.94 o 
  19   1   8     1573.78     1565.02     52.83 o 
  21   1   8      461.24      434.04     34.38 o 
  23   1   8      619.57      628.70     48.86 o 
  25   1   8      178.08      127.12     31.14 o 
  27   1   8       11.22       19.51     31.45 o 
  29   1   8      109.51      196.36     39.20 o 
  31   1   8       31.28      109.89     57.64 o 
 -38   2   8        1.12       55.22     51.71 o 
 -36   2   8        4.57       88.23     35.03 o 
 -34   2   8        0.72       -1.42     26.56 o 
 -32   2   8      164.68      183.05     39.73 o 
 -30   2   8      171.48      209.98     39.37 o 
 -28   2   8      683.27      705.49     60.42 o 
 -26   2   8      113.89      100.81     23.21 o 
 -24   2   8      293.80      275.92     29.68 o 
 -22   2   8       28.63        5.30     14.97 o 
 -20   2   8      228.47      277.27     21.05 o 
 -18   2   8      418.05      415.37     23.46 o 
 -16   2   8      481.06      515.25     24.76 o 
 -14   2   8      337.46      309.75     24.39 o 
 -12   2   8      706.01      680.39     26.22 o 
 -10   2   8       31.98       83.01     11.02 o 
  -8   2   8      420.63      416.88     17.68 o 
  -6   2   8       18.18       43.35     12.32 o 
  -4   2   8      374.81      323.27     25.69 o 
  -2   2   8        9.36        7.95      7.90 o 
   0   2   8      463.48      437.14     16.33 o 
   2   2   8     8602.90     9109.21     72.58 o 
   4   2   8       43.24       32.68     10.14 o 
   6   2   8     1146.04     1099.05     25.37 o 
   8   2   8      102.07      147.47     11.88 o 
  10   2   8        5.78       19.30      8.32 o 
  12   2   8       18.44       19.35     10.67 o 
  14   2   8       94.79       95.56     19.50 o 
  16   2   8     1010.52      983.81     59.26 o 
  18   2   8       83.15       34.40     23.43 o 
  20   2   8      254.15      206.07     54.55 o 
  22   2   8       11.88      -17.51     17.51 o 
  24   2   8        0.02       23.48     22.33 o 
  26   2   8        6.39      -21.16     21.42 o 
  28   2   8        6.71       24.38     26.51 o 
  30   2   8        3.39       38.72     35.89 o 
 -37   3   8       26.61       80.03     60.16 o 
 -35   3   8       82.23       92.86     36.85 o 
 -33   3   8       72.32      152.95     43.43 o 
 -31   3   8      104.63      136.40     35.32 o 
 -29   3   8       33.69       36.58     39.58 o 
 -27   3   8        5.61       37.39     19.94 o 
 -25   3   8       14.00       30.75     20.57 o 
 -23   3   8        1.52       -0.08     17.27 o 
 -21   3   8      329.85      444.95     43.34 o 
 -19   3   8        9.89       14.81     11.03 o 
 -17   3   8      141.59      142.04     17.00 o 
 -15   3   8      253.39      257.99     20.44 o 
 -13   3   8      291.94      249.84     21.40 o 
 -11   3   8      455.04      472.21     23.48 o 
  -9   3   8      287.38      350.22     19.02 o 
  -7   3   8       67.35       57.40     11.96 o 
  -5   3   8       57.35       90.19     17.32 o 
  -3   3   8      230.41      264.68     22.53 o 
  -1   3   8      404.12      515.08     24.76 o 
   1   3   8      230.44      215.24     16.21 o 
   3   3   8     1978.58     2039.74     38.89 o 
   5   3   8      320.41      305.74     17.29 o 
   7   3   8      230.49      236.55     17.66 o 
   9   3   8       62.57        5.67     11.91 o 
  11   3   8       10.27       38.25     14.31 o 
  13   3   8       58.80       21.00     15.71 o 
  15   3   8      318.74      326.52     30.56 o 
  17   3   8        9.67        3.32     15.69 o 
  19   3   8      408.26      432.02    102.53 o 
  21   3   8       44.29       61.72     26.00 o 
  23   3   8       12.70       27.89     23.77 o 
  25   3   8        5.13      -24.59     30.12 o 
  27   3   8       10.38       -2.88     72.84 o 
  29   3   8        1.15      -32.28     46.11 o 
 -36   4   8       14.76       90.68     56.87 o 
 -34   4   8        3.06       78.47     38.13 o 
 -32   4   8        3.65       43.93     57.36 o 
 -30   4   8       42.63       37.55     23.93 o 
 -28   4   8       51.08       31.10     21.68 o 
 -26   4   8       24.91       30.95     21.32 o 
 -24   4   8       45.83       64.09     20.71 o 
 -22   4   8      981.48      863.45     47.56 o 
 -20   4   8      158.61      135.04     25.16 o 
 -18   4   8      221.46      252.87     26.76 o 
 -16   4   8      139.27      138.28     18.30 o 
 -14   4   8       40.73       58.07     13.87 o 
 -12   4   8      442.61      448.05     29.73 o 
 -10   4   8      224.86      260.32     19.41 o 
  -8   4   8     1225.69     1131.82     45.81 o 
  -6   4   8     2492.53     2506.46     45.37 o 
  -4   4   8      514.76      523.63     22.09 o 
  -2   4   8       25.31       16.89     10.33 o 
   0   4   8     1122.69     1195.23     37.19 o 
   2   4   8      227.77      274.15     25.67 o 
   4   4   8        1.88       10.43     14.99 o 
   6   4   8      675.38      660.29     35.04 o 
   8   4   8       55.03       11.90     22.66 o 
  10   4   8     1301.24     1383.08     81.35 o 
  12   4   8       82.89       95.01     26.66 o 
  14   4   8       36.85       25.80     22.43 o 
  16   4   8       71.25       83.54     36.23 o 
  18   4   8       57.80       57.36     29.02 o 
  20   4   8       19.54       26.28     42.76 o 
  22   4   8        0.11       -0.42     27.88 o 
  24   4   8        1.30        5.17     31.36 o 
  26   4   8        3.88       11.45     36.60 o 
  28   4   8       14.47        1.21     43.91 o 
 -31   5   8       17.65       14.83     30.49 o 
 -29   5   8       12.45        3.89     45.62 o 
 -27   5   8       24.12       50.90     28.56 o 
 -25   5   8      533.67      442.76     42.23 o 
 -23   5   8      610.51      675.03     48.04 o 
 -21   5   8      312.34      298.54     39.66 o 
 -19   5   8      487.96      428.85    127.90 o 
 -17   5   8      108.48       68.31     24.55 o 
 -15   5   8      181.61      152.58     23.00 o 
 -13   5   8        0.45       16.07     13.48 o 
 -11   5   8        0.00        0.83     12.62 o 
  -9   5   8       51.86       67.90     16.90 o 
  -7   5   8      204.84      132.41     27.42 o 
  -5   5   8      332.22      277.34     34.28 o 
  -3   5   8      529.66      505.84     31.55 o 
  -1   5   8      988.81      993.27     44.64 o 
   1   5   8      535.94      597.90     36.02 o 
   3   5   8     1110.58     1185.68     51.08 o 
   5   5   8     3381.69     3343.77     76.26 o 
   7   5   8      244.69      368.66     99.90 o 
   9   5   8      114.65       96.31     29.68 o 
  11   5   8       31.42       78.67     28.09 o 
  13   5   8       34.84       26.11     47.48 o 
  15   5   8       30.38       33.59     26.22 o 
  17   5   8        9.62        6.43     25.37 o 
  19   5   8       15.81       23.30     28.97 o 
  21   5   8        2.52       14.12     31.33 o 
  23   5   8       30.94       41.59     54.95 o 
  25   5   8        2.55      -62.63     62.63 o 
  27   5   8       12.23       45.56     55.00 o 
 -32   6   8        0.02       -3.95     38.86 o 
 -30   6   8        4.83      -35.27     44.79 o 
 -28   6   8        0.15      -59.67     59.67 o 
 -26   6   8       54.01        4.46     47.15 o 
 -24   6   8       31.57       23.01     25.33 o 
 -22   6   8      136.04      188.33     36.39 o 
 -20   6   8        0.26      -14.60     19.15 o 
 -18   6   8        1.27       17.28     20.54 o 
 -16   6   8       37.13       55.63     23.05 o 
 -14   6   8        4.24       15.55     19.46 o 
 -12   6   8      658.43      671.66     54.84 o 
 -10   6   8        0.00        7.94     16.36 o 
  -8   6   8      168.90      108.01     28.41 o 
  -6   6   8      794.70      856.06     59.05 o 
  -4   6   8      340.81      421.98     32.88 o 
  -2   6   8      119.09      173.66     26.87 o 
   0   6   8       25.34       19.86     21.24 o 
   2   6   8       62.38       82.65     27.17 o 
   4   6   8      522.97      488.90     37.44 o 
   6   6   8        3.42      -21.07     21.07 o 
   8   6   8      175.15      130.51     33.70 o 
  10   6   8      233.37      158.80     35.82 o 
  12   6   8      132.00      130.05     67.46 o 
  14   6   8      416.05      444.26     53.47 o 
  16   6   8       51.50       20.64     29.70 o 
  18   6   8        0.01      -16.50     26.92 o 
  20   6   8        8.41       14.26     34.92 o 
  22   6   8       15.06       11.69     37.58 o 
  24   6   8        1.14       35.46     50.72 o 
 -29   7   8        1.06      -32.06     32.06 o 
 -27   7   8       18.29       -3.04     24.99 o 
 -25   7   8       37.37       46.93     62.85 o 
 -23   7   8       18.06       34.11     27.35 o 
 -21   7   8      193.72      149.35     51.27 o 
 -19   7   8      247.11      374.50     51.47 o 
 -17   7   8       81.13      109.86     30.76 o 
 -15   7   8       21.58       31.29     22.56 o 
 -13   7   8      333.86      355.90     47.73 o 
 -11   7   8      176.22      154.38     33.48 o 
  -9   7   8      578.24      590.94     88.82 o 
  -7   7   8       40.61       17.21     20.66 o 
  -5   7   8       72.31       87.90     20.09 o 
  -3   7   8       20.94       -1.14     16.76 o 
  -1   7   8        3.06       -6.68     15.97 o 
   1   7   8      110.64      120.60     33.00 o 
   3   7   8      394.71      463.81     39.13 o 
   5   7   8        0.20        2.78     25.29 o 
   7   7   8        0.22      -23.90     23.90 o 
   9   7   8      528.86      404.92     91.78 o 
  11   7   8       15.97      -23.10     28.93 o 
  13   7   8       78.58       87.52     70.21 o 
  15   7   8        0.29        2.96     25.85 o 
  17   7   8       22.89       27.35     31.44 o 
  19   7   8        0.01        2.00     31.57 o 
  21   7   8       11.83       20.53     50.17 o 
  23   7   8        0.00       94.19     55.33 o 
 -26   8   8       35.92       68.62     43.25 o 
 -24   8   8       14.50       49.44     35.05 o 
 -22   8   8        2.26       32.37     31.84 o 
 -20   8   8       55.93       41.10     27.90 o 
 -18   8   8       57.62       38.33     26.13 o 
 -16   8   8       31.21        1.13     23.27 o 
 -14   8   8      206.62      168.05     38.78 o 
 -12   8   8      242.14      211.21     80.64 o 
 -10   8   8      208.41      212.60     45.29 o 
  -8   8   8       16.14      -20.01     20.01 o 
  -6   8   8       47.78       61.93     22.36 o 
  -4   8   8       19.57       36.91     20.17 o 
  -2   8   8      161.15      117.13     26.11 o 
   0   8   8       86.48       98.62     29.78 o 
   2   8   8      182.59      193.64     31.23 o 
   4   8   8       63.46       80.60     32.93 o 
   6   8   8       30.62       44.63     30.03 o 
   8   8   8        0.76      -16.59     28.95 o 
  10   8   8       33.49       13.72     27.69 o 
  12   8   8        0.30       -4.86     30.52 o 
  14   8   8        0.00      -24.01     26.46 o 
  16   8   8        3.11        7.37     40.02 o 
  18   8   8      118.88      257.11     76.74 o 
 -21   9   8       39.31       -7.68     35.46 o 
 -19   9   8       14.23       13.51     28.80 o 
 -17   9   8       81.77       87.00     38.62 o 
 -15   9   8       23.22       57.91     33.03 o 
 -13   9   8        7.56        0.48     25.45 o 
 -11   9   8       78.15      111.87     36.04 o 
  -9   9   8       27.48        1.09     21.35 o 
  -7   9   8       33.35       50.73     24.76 o 
  -5   9   8        0.01       -1.12     21.48 o 
  -3   9   8        5.67       26.40     22.49 o 
  -1   9   8        4.25       10.80     25.88 o 
   1   9   8       56.72       35.16     34.70 o 
   3   9   8       29.53       32.34     35.84 o 
   5   9   8        4.80       26.85     32.96 o 
   7   9   8        0.10        8.43     31.88 o 
   9   9   8        0.32      -16.80     31.64 o 
  11   9   8        3.38       -5.56     30.98 o 
  13   9   8       89.17      110.99     60.16 o 
  15   9   8       12.90       53.03     46.77 o 
 -14  10   8        3.11       27.23     38.31 o 
 -12  10   8       11.04       43.91     43.47 o 
 -10  10   8        3.11      -22.33     24.04 o 
  -8  10   8        0.27      -23.51     24.87 o 
  -6  10   8        3.49       18.66     26.85 o 
  -4  10   8       40.47       54.56     28.66 o 
  -2  10   8        1.53       -0.75     29.04 o 
   0  10   8        1.45       29.01     36.74 o 
   2  10   8       33.61       14.10     38.00 o 
   4  10   8       23.46       89.91     60.38 o 
   6  10   8        2.79        6.70     54.01 o 
   8  10   8       10.10       13.72     49.62 o 
 -37   1   9       11.35       -6.23     30.39 o 
 -35   1   9        8.56       53.90     31.12 o 
 -33   1   9      104.27      113.79     33.70 o 
 -31   1   9      155.42      226.43     41.69 o 
 -29   1   9      477.60      546.23     55.17 o 
 -27   1   9      116.75      118.71     30.68 o 
 -25   1   9      863.12      820.09     43.31 o 
 -23   1   9      250.09      275.41     22.63 o 
 -21   1   9        0.46       -5.58     11.21 o 
 -19   1   9        4.70        6.87     13.26 o 
 -17   1   9      121.99      141.18     16.00 o 
 -15   1   9     5366.24     5636.36     74.15 o 
 -13   1   9     3230.62     3162.17     51.84 o 
 -11   1   9       38.95       15.32      9.78 o 
  -9   1   9    11650.40    11125.10    106.08 o 
  -7   1   9     3384.77     3667.45     50.84 o 
  -5   1   9      323.03      259.94     12.12 o 
  -3   1   9      126.84      147.92      8.29 o 
  -1   1   9      306.14      248.25     10.79 o 
   1   1   9       24.15       30.96      6.52 o 
   3   1   9     2937.07     3294.84     39.67 o 
   5   1   9     1241.76     1285.64     25.54 o 
   7   1   9      176.13      173.40     12.45 o 
   9   1   9       75.43       73.49     10.65 o 
  11   1   9      189.84      185.02     14.54 o 
  13   1   9        0.06       13.70     12.61 o 
  15   1   9     1446.60     1449.74     70.96 o 
  17   1   9     1354.14     1356.14     47.49 o 
  19   1   9       31.90       46.84     17.08 o 
  21   1   9      306.31      331.73     37.70 o 
  23   1   9       49.55       40.99     24.86 o 
  25   1   9       90.45       80.93     27.58 o 
  27   1   9        2.21       32.29     25.80 o 
  29   1   9        0.00       -2.01     26.81 o 
 -38   2   9      278.24      438.92     87.17 o 
 -36   2   9       80.52       81.50     35.79 o 
 -34   2   9       55.31       29.94     28.64 o 
 -32   2   9        3.84       44.08     29.39 o 
 -30   2   9       47.76       57.91     60.55 o 
 -28   2   9       25.90       26.92     20.04 o 
 -26   2   9        6.08       -5.20     17.40 o 
 -24   2   9      658.40      714.83     53.36 o 
 -22   2   9       33.39       82.58     19.82 o 
 -20   2   9        6.66       15.96     13.23 o 
 -18   2   9       77.70       76.74     14.70 o 
 -16   2   9       80.87       47.59     12.92 o 
 -14   2   9     2956.06     2994.00     52.67 o 
 -12   2   9     3328.06     3376.36     53.61 o 
 -10   2   9     4308.17     4064.41     56.60 o 
  -8   2   9     2132.32     2125.23     36.96 o 
  -6   2   9        7.84        4.74      9.55 o 
  -4   2   9      523.34      593.72     30.87 o 
  -2   2   9      253.06      267.41     15.33 o 
   0   2   9     2024.93     2108.54     35.19 o 
   2   2   9      103.19       84.93      8.25 o 
   4   2   9      392.58      464.36     27.19 o 
   6   2   9       14.24        9.16      7.12 o 
   8   2   9      394.44      449.85     18.58 o 
  10   2   9        0.20       16.13     10.07 o 
  12   2   9       53.15       25.98     11.78 o 
  14   2   9        1.68       38.16     13.84 o 
  16   2   9      101.32       86.18     20.73 o 
  18   2   9       16.99       -5.75     21.57 o 
  20   2   9        3.95        1.80     27.39 o 
  22   2   9        0.72      -17.98     24.55 o 
  24   2   9       32.92      -10.91     21.61 o 
  26   2   9       21.60       -4.51     27.87 o 
  28   2   9       19.88       57.41     49.24 o 
  30   2   9        2.60      -37.22     37.22 o 
 -37   3   9        2.84       62.25     51.93 o 
 -35   3   9       18.71       77.86     36.17 o 
 -33   3   9        6.78       55.15     31.39 o 
 -31   3   9        1.69       10.18     26.81 o 
 -29   3   9       23.45       53.22     22.20 o 
 -27   3   9       41.73      -11.62     22.87 o 
 -25   3   9       80.04       44.33     31.38 o 
 -23   3   9      286.96      319.16     40.75 o 
 -21   3   9      393.34      338.24     32.11 o 
 -19   3   9      105.66      130.04     17.87 o 
 -17   3   9       74.27       76.32     14.59 o 
 -15   3   9       23.80       15.51     10.92 o 
 -13   3   9     1096.58     1183.15     40.84 o 
 -11   3   9       51.93       82.29     12.75 o 
  -9   3   9      156.69      169.14     14.86 o 
  -7   3   9     2976.62     2730.20     46.24 o 
  -5   3   9      411.71      405.96     27.29 o 
  -3   3   9     2526.50     2596.77     55.38 o 
  -1   3   9      682.49      673.10     28.68 o 
   1   3   9     2585.69     2564.27     51.53 o 
   3   3   9       81.80       76.74     14.45 o 
   5   3   9      450.98      547.09     26.75 o 
   7   3   9       54.99       67.14     12.82 o 
   9   3   9       24.99        9.00     16.43 o 
  11   3   9      565.24      424.66     30.18 o 
  13   3   9      280.14      239.05     37.01 o 
  15   3   9       67.08       24.47     16.10 o 
  17   3   9       30.71       27.09     23.44 o 
  19   3   9        5.12       27.86     26.27 o 
  21   3   9       11.97        0.17     33.65 o 
  23   3   9        6.07       26.37     30.55 o 
  25   3   9      141.59      189.38     47.65 o 
  27   3   9       41.39        3.97     38.44 o 
  29   3   9       27.88       17.35     55.66 o 
 -34   4   9       39.61       93.07     57.97 o 
 -32   4   9        6.82       57.51     33.14 o 
 -30   4   9       79.81       67.39     26.04 o 
 -28   4   9       16.14       -0.66     18.74 o 
 -26   4   9        0.69       18.29     19.65 o 
 -24   4   9        0.12       18.11     21.25 o 
 -22   4   9        0.24        6.82     17.83 o 
 -20   4   9      264.35      247.98     29.91 o 
 -18   4   9      456.37      481.08     29.27 o 
 -16   4   9       11.29       -3.05     11.98 o 
 -14   4   9       32.60       43.70     15.54 o 
 -12   4   9      120.34      113.21     19.11 o 
 -10   4   9        1.53       -6.79     10.61 o 
  -8   4   9       82.39       75.69     17.00 o 
  -6   4   9        7.28       21.97     13.30 o 
  -4   4   9      228.33      230.09     24.83 o 
  -2   4   9        2.91       -0.18     10.61 o 
   0   4   9      883.29      878.42     44.50 o 
   2   4   9      167.16      206.23     20.83 o 
   4   4   9       92.39       75.64     18.80 o 
   6   4   9      137.73      138.46     31.08 o 
   8   4   9        1.43      -12.18     20.26 o 
  10   4   9      201.05      191.75     33.38 o 
  12   4   9       36.20       32.76     20.91 o 
  14   4   9      229.10      187.33     36.29 o 
  16   4   9      143.12      128.71     32.15 o 
  18   4   9       72.21      119.92     35.02 o 
  20   4   9        0.05        4.80     24.65 o 
  22   4   9       15.67      -34.03     34.03 o 
  24   4   9        7.07       -8.58     33.50 o 
  26   4   9        4.02       -7.45     35.17 o 
  28   4   9        0.05      -40.73     45.78 o 
 -31   5   9        0.76        8.70     30.89 o 
 -29   5   9        3.36       19.31     29.47 o 
 -27   5   9      197.77      200.53     43.97 o 
 -25   5   9       62.96       90.14     84.04 o 
 -23   5   9        0.52        6.45     22.36 o 
 -21   5   9        0.38       36.67     24.14 o 
 -19   5   9      112.34       81.42     26.98 o 
 -17   5   9       42.08       48.24     18.13 o 
 -15   5   9       42.90       40.05     20.67 o 
 -13   5   9      403.77      447.36     35.00 o 
 -11   5   9       56.86       44.87     16.39 o 
  -9   5   9      254.49      271.68     28.89 o 
  -7   5   9      523.00      590.42     38.09 o 
  -5   5   9      784.52      878.34     44.52 o 
  -3   5   9     1273.66     1344.66     50.32 o 
  -1   5   9      421.55      400.88     32.68 o 
   1   5   9      588.94      654.74     47.42 o 
   3   5   9     1012.21      978.11     59.09 o 
   5   5   9      151.33      147.17     24.93 o 
   7   5   9        4.64      -17.23     17.23 o 
   9   5   9      317.54      355.68     57.58 o 
  11   5   9      193.59      121.05     46.33 o 
  13   5   9       13.96      -18.61     22.10 o 
  15   5   9        1.83       20.57     26.28 o 
  17   5   9       59.93      112.28     36.57 o 
  19   5   9        3.22      -22.22     46.00 o 
  21   5   9       32.08       97.60     38.22 o 
  23   5   9        5.24      -14.13     30.17 o 
  25   5   9       84.37       49.51     57.31 o 
 -32   6   9       15.45        3.84     44.13 o 
 -30   6   9       10.12      -18.90     46.71 o 
 -28   6   9        0.39      -25.61     25.61 o 
 -26   6   9       27.47       -2.95     26.94 o 
 -24   6   9       30.33        0.39     23.98 o 
 -22   6   9        0.39       -3.91     23.86 o 
 -20   6   9      129.52      117.97     34.31 o 
 -18   6   9       89.10      118.90     34.14 o 
 -16   6   9       15.70       29.54     22.44 o 
 -14   6   9      263.49      260.20     54.40 o 
 -12   6   9      210.20      268.16     45.78 o 
 -10   6   9      767.10      743.30     57.89 o 
  -8   6   9      728.26      801.26     58.20 o 
  -6   6   9       56.98       86.32     28.43 o 
  -4   6   9       91.01       68.18     21.81 o 
  -2   6   9        8.63        3.08     17.69 o 
   0   6   9       70.17       53.98     20.59 o 
   2   6   9      644.08      674.79     42.66 o 
   4   6   9       16.58       56.78     22.10 o 
   6   6   9      428.42      410.92    108.58 o 
   8   6   9        0.00       21.38     39.03 o 
  10   6   9        0.38      -11.52     29.37 o 
  12   6   9       51.01       27.97     33.10 o 
  14   6   9       38.71      130.60     34.73 o 
  16   6   9      129.08      134.84     38.21 o 
  18   6   9       58.15       -6.17     67.46 o 
  20   6   9       21.54       12.99     36.02 o 
  22   6   9       28.42       59.75     39.40 o 
  24   6   9       50.82      130.42     62.47 o 
 -29   7   9        0.17       -4.28     39.74 o 
 -27   7   9       97.74       42.28     34.02 o 
 -25   7   9       50.36       48.44     33.96 o 
 -23   7   9      145.37       81.99     34.94 o 
 -21   7   9        0.21        8.59     22.09 o 
 -19   7   9       11.40       65.86     31.07 o 
 -17   7   9       23.77       -2.51     22.91 o 
 -15   7   9      310.72      359.66    139.54 o 
 -13   7   9        2.84       29.43     23.70 o 
 -11   7   9       33.24       50.35     23.84 o 
  -9   7   9      498.91      423.79     51.87 o 
  -7   7   9      491.61      458.66     51.04 o 
  -5   7   9       49.49       45.01     20.89 o 
  -3   7   9        8.40      -16.03     16.03 o 
  -1   7   9     1190.52     1212.05     57.06 o 
   1   7   9      842.50      969.59     88.38 o 
   3   7   9       82.12      123.53     42.10 o 
   5   7   9        8.01      -21.47     26.48 o 
   7   7   9        1.40       -3.51     28.72 o 
   9   7   9      214.78      232.75     44.47 o 
  11   7   9       55.46       82.56     34.13 o 
  13   7   9      180.25       53.94     36.40 o 
  15   7   9        0.40        2.25     30.34 o 
  17   7   9        8.51       11.38     36.26 o 
  19   7   9       14.08       -1.93     35.57 o 
  21   7   9       84.64      222.97     72.46 o 
 -26   8   9       11.27      -32.50     32.50 o 
 -24   8   9       47.80      111.32     48.52 o 
 -22   8   9        9.75      -23.66     29.81 o 
 -20   8   9        3.22        6.23     26.68 o 
 -18   8   9       12.07      -22.42     22.42 o 
 -16   8   9        2.05      -10.40     25.36 o 
 -14   8   9        3.37        4.59     36.28 o 
 -12   8   9        5.40      -12.04     41.33 o 
 -10   8   9       15.42      -19.03     19.03 o 
  -8   8   9       10.62       -3.06     45.45 o 
  -6   8   9       18.37      -19.05     23.87 o 
  -4   8   9       35.11        3.64     19.98 o 
  -2   8   9       81.30      102.73     26.30 o 
   0   8   9       99.93       92.62     30.69 o 
   2   8   9      101.35       58.78     31.12 o 
   4   8   9       13.15       45.80     30.97 o 
   6   8   9        4.04      -21.29     27.32 o 
   8   8   9        1.71      -10.32     28.21 o 
  10   8   9        4.41       25.00     33.22 o 
  12   8   9        8.90       33.98     30.42 o 
  14   8   9       25.60        7.16     30.58 o 
  16   8   9       35.28       64.99     50.39 o 
  18   8   9        6.10      -15.59     50.61 o 
 -21   9   9       23.95       90.02     46.66 o 
 -19   9   9       10.36      -31.18     31.18 o 
 -17   9   9        3.92      -12.54     28.23 o 
 -15   9   9       38.83       37.14     63.62 o 
 -13   9   9        8.94      -14.51     28.07 o 
 -11   9   9       17.52      -10.07     28.78 o 
  -9   9   9        5.44       -5.54     21.63 o 
  -7   9   9       18.90       12.05     23.88 o 
  -5   9   9        7.00       14.05     23.29 o 
  -3   9   9       16.57       38.62     31.70 o 
  -1   9   9       48.30       68.70     33.81 o 
   1   9   9        0.02       -3.80     40.68 o 
   3   9   9        3.90        8.73     32.70 o 
   5   9   9       55.95       53.00     35.68 o 
   7   9   9       33.69      -36.31     61.86 o 
   9   9   9        3.23      -11.17     35.07 o 
  11   9   9       50.95      -12.63     47.21 o 
  13   9   9        0.32       -3.51     49.95 o 
 -14  10   9       15.61       36.67     48.85 o 
 -12  10   9       30.77       40.84     44.35 o 
 -10  10   9       21.67       18.11     42.05 o 
  -8  10   9       21.49       27.99     37.22 o 
  -6  10   9        6.55       11.42     36.12 o 
  -4  10   9        0.09       17.24     39.19 o 
   0  10   9        6.06       17.68     55.99 o 
   2  10   9        7.47       29.42     51.27 o 
   4  10   9       19.95      108.91     58.19 o 
   6  10   9       10.47      -50.72     50.72 o 
 -38   0  10       21.35       99.35     51.60 o 
 -36   0  10      125.70      125.70     54.12 o 
 -34   0  10       11.43       29.31     40.84 o 
 -32   0  10       25.46       47.32     39.30 o 
 -30   0  10      306.57      300.48     64.44 o 
 -28   0  10      388.76      587.02     75.42 o 
 -26   0  10     3604.93     3600.70    154.80 o 
 -24   0  10      958.74      915.52     51.15 o 
 -22   0  10    13096.25    12154.27    186.49 o 
 -20   0  10      379.04      382.16     73.56 o 
 -18   0  10      656.78      700.07     41.80 o 
 -16   0  10     1257.37     1078.80     46.53 o 
 -14   0  10     1559.22     1564.58     64.50 o 
 -12   0  10      505.39      580.22     34.06 o 
 -10   0  10     2960.51     2893.67     69.05 o 
  -8   0  10    12828.37    13232.97    172.41 o 
  -6   0  10     3517.30     3160.93     78.11 o 
  -4   0  10      167.79      175.97     14.71 o 
  -2   0  10      682.65      741.63     25.72 o 
   0   0  10     2170.70     2467.10     46.98 o 
   2   0  10      191.86      257.80     18.36 o 
   4   0  10      145.29      127.67     15.84 o 
   6   0  10     4990.09     5500.33     82.75 o 
   8   0  10     1797.60     1789.38     47.10 o 
  10   0  10     2664.56     2671.00     69.95 o 
  12   0  10     2938.01     2982.62     96.78 o 
  14   0  10      479.78      437.13     41.91 o 
  16   0  10      467.25      469.78     46.08 o 
  18   0  10      281.13      323.06     64.44 o 
  20   0  10       48.68       69.25     34.09 o 
  22   0  10      769.10      873.40     67.67 o 
  24   0  10      230.02      292.14     46.27 o 
  26   0  10      195.32      133.26     67.52 o 
  28   0  10        6.62       91.67     62.36 o 
 -37   1  10       12.54       60.22     35.52 o 
 -35   1  10       27.07       75.30     33.61 o 
 -33   1  10        0.08       33.56     28.10 o 
 -31   1  10       37.99       15.26     24.57 o 
 -29   1  10      175.38      131.08     33.50 o 
 -27   1  10       67.77       65.87     21.39 o 
 -25   1  10     1933.72     1974.72     92.26 o 
 -23   1  10     2389.38     2422.31     54.31 o 
 -21   1  10      627.36      758.26     32.21 o 
 -19   1  10     1226.86     1212.45     37.17 o 
 -17   1  10      219.05      288.82     20.84 o 
 -15   1  10        3.95       -1.54      9.91 o 
 -13   1  10      520.20      512.96     23.52 o 
 -11   1  10      804.64      754.57     25.81 o 
  -9   1  10      244.85      311.67     18.25 o 
  -7   1  10       22.35       14.33     13.58 o 
  -5   1  10     7788.96     7619.43     58.82 o 
  -3   1  10     1282.30     1238.98     24.34 o 
  -1   1  10     5566.19     5792.03     53.42 o 
   1   1  10      862.56      844.26     20.79 o 
   3   1  10     1167.77     1044.50     23.15 o 
   5   1  10     3052.89     3172.40     55.75 o 
   7   1  10        7.05        9.29      7.75 o 
   9   1  10     1919.45     1944.50     35.87 o 
  11   1  10       19.87       10.07     10.73 o 
  13   1  10      239.54      277.00     24.53 o 
  15   1  10      588.36      695.53     45.13 o 
  17   1  10       68.45       41.78     17.22 o 
  19   1  10      223.95      252.27     28.26 o 
  21   1  10        7.75      -13.00     22.18 o 
  23   1  10      272.25      254.17     43.26 o 
  25   1  10       32.24       58.64     27.10 o 
  27   1  10      143.87      153.32     51.74 o 
  29   1  10       56.49       46.57     39.46 o 
 -38   2  10       48.81      105.06     54.45 o 
 -36   2  10        0.00       -1.21     29.83 o 
 -34   2  10       43.03       54.26     30.87 o 
 -32   2  10       12.78       22.71     27.42 o 
 -30   2  10       14.51        4.52     41.00 o 
 -28   2  10       16.20        5.87     32.28 o 
 -26   2  10       13.37       11.72     29.81 o 
 -24   2  10      321.87      425.41     34.64 o 
 -22   2  10      579.46      622.32     31.48 o 
 -20   2  10      213.13      172.10     22.80 o 
 -18   2  10      882.97      729.68     30.47 o 
 -16   2  10      163.07      230.16     19.39 o 
 -14   2  10     3370.88     3118.00     56.79 o 
 -12   2  10     1819.32     1633.98     39.09 o 
 -10   2  10     1775.27     1563.73     34.55 o 
  -8   2  10     1300.69     1517.56     43.86 o 
  -6   2  10     5131.75     4819.11     81.04 o 
  -4   2  10     2995.70     2831.28     60.51 o 
  -2   2  10      720.46      805.32     21.82 o 
   0   2  10      115.98      112.78     14.47 o 
   2   2  10      292.89      387.61     14.99 o 
   4   2  10      166.32      203.18     12.91 o 
   6   2  10       78.91       57.21     10.31 o 
   8   2  10       35.35       36.37      9.35 o 
  10   2  10        1.63       12.50      9.41 o 
  12   2  10      373.28      453.17     29.05 o 
  14   2  10      684.04      719.96     35.10 o 
  16   2  10        3.27       17.94     17.44 o 
  18   2  10        0.26       22.27     19.61 o 
  20   2  10       19.93        6.90     21.90 o 
  22   2  10       15.54       24.17     28.37 o 
  24   2  10       40.56      -14.16     28.47 o 
  26   2  10      198.98      206.41     85.08 o 
  28   2  10       25.97       53.60     38.65 o 
 -37   3  10        8.94       71.25     51.93 o 
 -35   3  10      125.17      109.04     40.87 o 
 -33   3  10        0.01       22.43     31.36 o 
 -31   3  10       15.34        9.84     28.62 o 
 -29   3  10        0.38        5.35     20.56 o 
 -27   3  10        4.33       -3.61     17.76 o 
 -25   3  10      488.87      555.46     40.66 o 
 -23   3  10        1.04       10.51     16.43 o 
 -21   3  10       95.62       91.07     17.61 o 
 -19   3  10        2.55        7.89     10.68 o 
 -17   3  10      214.67      248.50     21.59 o 
 -15   3  10       89.73      103.93     15.18 o 
 -13   3  10     2715.58     2604.68     59.22 o 
 -11   3  10      438.92      518.05     31.94 o 
  -9   3  10      216.49      259.76     39.72 o 
  -7   3  10      102.72      141.30     30.48 o 
  -5   3  10        6.08        3.09     12.16 o 
  -3   3  10      560.20      680.51     33.51 o 
  -1   3  10     2124.36     1849.75     44.38 o 
   1   3  10        1.29        9.83     10.25 o 
   3   3  10        3.41       -2.11     10.28 o 
   5   3  10      477.29      557.49     28.29 o 
   7   3  10      246.01      302.79     23.15 o 
   9   3  10      191.67      197.42     31.10 o 
  11   3  10        9.85        6.33     17.96 o 
  13   3  10       17.42       37.99     23.32 o 
  15   3  10       64.38       17.96     31.51 o 
  17   3  10      258.71      237.73     38.58 o 
  19   3  10        1.49      -20.04     20.04 o 
  21   3  10       18.26       13.68     26.12 o 
  23   3  10        7.71      -22.82     26.83 o 
  25   3  10       13.43       20.12     36.10 o 
  27   3  10       21.03      -14.68     34.60 o 
 -34   4  10        1.74       -6.26     44.35 o 
 -32   4  10        3.72        5.60     40.07 o 
 -30   4  10       67.59      160.70     39.07 o 
 -28   4  10      141.26      124.47     36.82 o 
 -26   4  10      226.10      215.08     42.36 o 
 -24   4  10      219.61      216.41     38.42 o 
 -22   4  10        0.01       -2.15     21.24 o 
 -20   4  10        0.01       -7.26     19.14 o 
 -18   4  10       77.58       83.10     19.02 o 
 -16   4  10      781.56      848.96     42.05 o 
 -14   4  10       79.19      106.23     20.17 o 
 -12   4  10       91.83      119.34     20.68 o 
 -10   4  10      349.63      422.96     31.79 o 
  -8   4  10      105.58       92.23     18.58 o 
  -6   4  10      923.75      865.82     40.31 o 
  -4   4  10       88.09       60.96     13.34 o 
  -2   4  10      606.42      596.43     62.66 o 
   0   4  10     1577.03     1541.31     52.86 o 
   2   4  10     1157.02     1055.02     37.95 o 
   4   4  10      668.44      721.40     52.94 o 
   6   4  10        2.61        1.80     15.82 o 
   8   4  10      735.25      702.01     53.64 o 
  10   4  10       58.01       48.65     77.95 o 
  12   4  10       15.21       33.27     22.60 o 
  14   4  10      479.17      313.64     44.07 o 
  16   4  10        0.76       11.42     24.48 o 
  18   4  10        9.77        8.09     26.28 o 
  20   4  10       66.28       51.94     33.16 o 
  22   4  10        1.34      -29.73     29.73 o 
  24   4  10       15.33        4.59     32.62 o 
  26   4  10        4.09      -31.18     49.07 o 
 -31   5  10        4.80       30.17     57.47 o 
 -29   5  10        2.27       55.61     31.51 o 
 -27   5  10      381.62      324.74     50.43 o 
 -25   5  10        6.23        3.99     24.82 o 
 -23   5  10       24.55       42.12     24.72 o 
 -21   5  10      446.23      485.74     89.42 o 
 -19   5  10      294.00      190.70     36.96 o 
 -17   5  10       26.42       50.76     19.04 o 
 -15   5  10       60.86       70.10     18.79 o 
 -13   5  10      232.07      252.07     29.31 o 
 -11   5  10      395.07      454.60     40.01 o 
  -9   5  10      738.55      781.81     50.14 o 
  -7   5  10      759.29      818.80     44.14 o 
  -5   5  10        2.15        5.74     15.61 o 
  -3   5  10      506.98      563.21     33.69 o 
  -1   5  10       65.21       48.38     26.35 o 
   1   5  10        0.61       14.28     18.49 o 
   3   5  10       18.16       27.65     17.90 o 
   5   5  10       30.79       16.50     18.42 o 
   7   5  10       52.72       23.42     24.46 o 
   9   5  10        0.69       -5.39     37.16 o 
  11   5  10      304.07      279.61     42.46 o 
  13   5  10       26.69        1.14     40.02 o 
  15   5  10      146.14      104.67     33.04 o 
  17   5  10      231.80      302.76     48.91 o 
  19   5  10        5.35       44.60     33.68 o 
  21   5  10        2.38      -35.16     36.28 o 
  23   5  10       20.06       10.47     38.67 o 
  25   5  10        1.40      -28.65     50.50 o 
 -32   6  10        0.69       35.13     44.35 o 
 -30   6  10       41.12       16.44     65.87 o 
 -28   6  10        1.26      -12.16     27.30 o 
 -26   6  10        4.53      -15.41     24.57 o 
 -24   6  10        5.51       17.86     25.10 o 
 -22   6  10      101.06      137.04    105.83 o 
 -20   6  10       34.45      -19.67     19.67 o 
 -18   6  10        1.69        6.67     21.35 o 
 -16   6  10      170.36      180.40     67.35 o 
 -14   6  10      108.80       69.29     28.60 o 
 -12   6  10      632.90      615.19     55.74 o 
 -10   6  10     1569.71     1671.09     78.26 o 
  -8   6  10        0.07       10.15     21.73 o 
  -6   6  10      752.05      759.07     57.94 o 
  -4   6  10        1.79       13.78     17.72 o 
  -2   6  10       21.21       32.78     21.64 o 
   0   6  10        3.56       19.12     23.90 o 
   2   6  10      558.46      428.29     37.68 o 
   4   6  10      419.00      428.43     51.32 o 
   6   6  10       75.73      115.97     32.74 o 
   8   6  10      328.77      291.32     64.88 o 
  10   6  10       75.11       87.71     76.74 o 
  12   6  10        1.07       -9.69     25.00 o 
  14   6  10       42.18       14.18     25.56 o 
  16   6  10        4.96        2.22     31.48 o 
  18   6  10       15.98      -24.03     30.14 o 
  20   6  10        5.69       -7.98     34.57 o 
  22   6  10        2.01       82.78     55.22 o 
 -29   7  10       10.01       14.49     41.39 o 
 -27   7  10        1.07      -16.69     27.93 o 
 -25   7  10        9.86       16.63     43.25 o 
 -23   7  10       11.25      -23.58     23.58 o 
 -21   7  10        0.08       14.57     30.30 o 
 -19   7  10        0.75       13.18     24.74 o 
 -17   7  10       49.35       27.82     24.43 o 
 -15   7  10       16.16       20.31     25.62 o 
 -13   7  10      116.49       47.15     31.45 o 
 -11   7  10       81.82       86.72     63.95 o 
  -9   7  10        0.16       11.03     35.13 o 
  -7   7  10       84.44       57.15     25.13 o 
  -5   7  10       88.05       99.46     25.64 o 
  -3   7  10       22.41       15.54     18.98 o 
  -1   7  10      170.60      204.03     47.18 o 
   1   7  10       55.34       77.71     25.87 o 
   3   7  10      189.60      150.94     52.81 o 
   5   7  10        4.40       -2.52     27.19 o 
   7   7  10      179.27      126.20     38.93 o 
   9   7  10        0.60        9.25     30.46 o 
  11   7  10       38.37       34.39     30.42 o 
  13   7  10        7.28        0.69     30.82 o 
  15   7  10       78.95      127.50     42.67 o 
  17   7  10        4.93       33.66     39.27 o 
  19   7  10        2.06       50.06     48.09 o 
 -26   8  10       62.66       48.63     46.44 o 
 -24   8  10       78.47       84.97     51.27 o 
 -22   8  10        2.24      -16.13     26.07 o 
 -20   8  10      155.22      188.11     43.98 o 
 -18   8  10        8.17      -29.97     29.97 o 
 -16   8  10      114.28      184.22     41.58 o 
 -14   8  10       96.08       80.17     34.59 o 
 -12   8  10        8.33        0.70     25.72 o 
 -10   8  10       30.92        9.28     22.29 o 
  -8   8  10       23.43       43.35     21.22 o 
  -6   8  10       74.05       45.44     24.59 o 
  -4   8  10       82.39       85.48     27.22 o 
  -2   8  10      188.53      195.68     32.56 o 
   0   8  10      127.86       89.12     31.05 o 
   2   8  10      175.53      201.89     44.59 o 
   4   8  10      450.65      434.24     60.74 o 
   6   8  10       14.75       33.51     36.01 o 
   8   8  10       46.53       25.94     33.83 o 
  10   8  10       75.11       49.06     42.76 o 
  12   8  10       33.96       30.75     39.03 o 
  14   8  10       14.97       -3.40     47.21 o 
  16   8  10       47.87      105.17     58.51 o 
 -21   9  10        9.52       13.50     37.44 o 
 -19   9  10       15.64      -31.62     34.03 o 
 -17   9  10        0.01      -27.23     37.11 o 
 -15   9  10        4.25      -10.92     28.17 o 
 -13   9  10       26.47       -9.89     25.92 o 
 -11   9  10       89.28      121.53     40.08 o 
  -9   9  10       10.32       20.40     25.09 o 
  -7   9  10       21.53       -0.67     24.56 o 
  -5   9  10        1.10      -13.37     21.35 o 
  -3   9  10        7.91       -6.59     22.74 o 
  -1   9  10        1.39      -35.46     35.46 o 
   1   9  10       31.16      -29.96     29.96 o 
   3   9  10       15.96       -2.11     31.72 o 
   5   9  10        6.99       24.14     37.10 o 
   7   9  10       24.78      -18.93     34.12 o 
   9   9  10        0.20      -18.44     52.15 o 
  11   9  10       35.42       -4.83     44.46 o 
 -12  10  10        0.14        5.60     39.96 o 
 -10  10  10        0.46       31.73     47.10 o 
  -8  10  10        0.06       -6.48     39.74 o 
  -6  10  10        4.13      -37.55     37.55 o 
  -4  10  10        0.43      -22.07     38.53 o 
   0  10  10        5.97       29.42     53.68 o 
   2  10  10        4.81       19.32     55.00 o 
 -37   1  11       65.19      117.07     41.83 o 
 -35   1  11        0.45        3.70     30.63 o 
 -33   1  11       42.58       34.70     27.66 o 
 -31   1  11        0.16       -8.97     21.74 o 
 -29   1  11       11.25       12.59     21.76 o 
 -27   1  11      258.58      267.64     31.64 o 
 -25   1  11       12.93       16.49     18.19 o 
 -23   1  11     2014.33     1858.28     60.68 o 
 -21   1  11      251.06      282.09     24.16 o 
 -19   1  11      699.79      675.27     34.74 o 
 -17   1  11     1358.96     1276.99     38.12 o 
 -15   1  11      617.93      594.29     27.09 o 
 -13   1  11     2311.86     2283.80     46.57 o 
 -11   1  11     1029.57      979.42     30.29 o 
  -9   1  11      352.53      398.21     20.90 o 
  -7   1  11      153.52      220.52     21.82 o 
  -5   1  11       92.40       92.11      9.31 o 
  -3   1  11       60.70       81.13      7.59 o 
  -1   1  11     2641.05     2532.72     34.08 o 
   1   1  11      740.20      824.68     20.61 o 
   3   1  11      254.00      279.46     14.72 o 
   5   1  11       22.59       -2.80      7.36 o 
   7   1  11      140.10      169.09     17.09 o 
   9   1  11     1002.42      944.99     28.51 o 
  11   1  11      212.65      221.49     19.04 o 
  13   1  11      640.78      673.62     40.21 o 
  15   1  11      274.81      291.79     27.13 o 
  17   1  11        8.52        6.95     15.82 o 
  19   1  11       30.96       43.15     18.10 o 
  21   1  11       11.77       11.82     17.97 o 
  23   1  11        0.12       12.20     30.71 o 
  25   1  11       46.60       68.47     36.14 o 
  27   1  11        0.02      -23.40     30.49 o 
 -38   2  11        1.49       84.53     55.33 o 
 -36   2  11      141.04      168.58     44.46 o 
 -34   2  11       34.65       99.72     34.81 o 
 -32   2  11       65.72      142.82     35.59 o 
 -30   2  11        3.72       38.55     33.65 o 
 -28   2  11       17.51       23.13     19.02 o 
 -26   2  11        4.68       28.55     17.96 o 
 -24   2  11      189.70      160.99     25.61 o 
 -22   2  11        5.02        4.41     13.34 o 
 -20   2  11      561.82      523.50     28.86 o 
 -18   2  11      181.13      180.19     19.37 o 
 -16   2  11     1343.08     1335.01     37.81 o 
 -14   2  11      127.03      137.36     16.74 o 
 -12   2  11      553.61      535.72     24.24 o 
 -10   2  11      901.35      960.43     48.67 o 
  -8   2  11      384.83      434.30     28.63 o 
  -6   2  11      421.01      413.29     27.72 o 
  -4   2  11       65.18       45.43     12.05 o 
  -2   2  11      597.77      614.51     20.47 o 
   0   2  11      374.70      458.76     19.53 o 
   2   2  11      169.74      144.37     13.99 o 
   4   2  11      434.60      469.98     21.58 o 
   6   2  11       26.06       19.91     14.69 o 
   8   2  11       25.37       18.08      9.77 o 
  10   2  11       43.16       29.20     13.78 o 
  12   2  11     1003.94      877.88     44.37 o 
  14   2  11      283.42      312.54     32.21 o 
  16   2  11       38.24       -3.69     76.08 o 
  18   2  11       31.13       43.11     24.98 o 
  20   2  11       12.38       24.02     27.71 o 
  22   2  11        4.00       -9.62     27.90 o 
  24   2  11       17.63      -25.48     26.82 o 
  26   2  11      127.94      169.40     46.23 o 
  28   2  11       73.25       34.47     48.74 o 
 -35   3  11       22.68        5.49     54.23 o 
 -33   3  11        7.90       -1.54     39.96 o 
 -31   3  11        2.55      -23.82     44.13 o 
 -29   3  11        0.17      -23.41     23.41 o 
 -27   3  11        2.26      -19.36     23.08 o 
 -25   3  11      238.74      213.13     37.09 o 
 -23   3  11        0.21       -5.30     20.90 o 
 -21   3  11      780.71      807.10     42.34 o 
 -19   3  11       64.96       68.99     21.05 o 
 -17   3  11       29.20       14.35     20.45 o 
 -15   3  11     1336.47     1385.97     49.11 o 
 -13   3  11      733.89      873.55     40.53 o 
 -11   3  11     1761.23     1846.15     55.48 o 
  -9   3  11       73.13       43.15     16.12 o 
  -7   3  11     1020.01     1018.79     41.64 o 
  -5   3  11       29.18       44.14     16.68 o 
  -3   3  11       19.95       53.54     16.92 o 
  -1   3  11     1522.19     1611.56     43.24 o 
   1   3  11      544.99      454.59     26.95 o 
   3   3  11        9.44       26.52     12.24 o 
   5   3  11        7.82       14.38     12.35 o 
   7   3  11      215.07      269.07     23.36 o 
   9   3  11      202.00      143.90     41.83 o 
  11   3  11       61.77       63.37     24.02 o 
  13   3  11      113.49       57.79     27.72 o 
  15   3  11      296.89      199.09     65.16 o 
  17   3  11       54.59       52.89     54.89 o 
  19   3  11      108.35       78.61     31.59 o 
  21   3  11       32.67       28.52     28.43 o 
  23   3  11        0.23      -18.49     29.48 o 
  25   3  11        0.45      -23.06     50.34 o 
  27   3  11       40.45       50.50     47.87 o 
 -34   4  11       18.40       68.29     53.68 o 
 -32   4  11        0.35        3.10     33.48 o 
 -30   4  11      314.01      344.58     51.38 o 
 -28   4  11       25.91       26.55     28.74 o 
 -26   4  11        8.50       17.70     26.37 o 
 -24   4  11        8.88        8.39     22.20 o 
 -22   4  11       11.63        6.45     23.54 o 
 -20   4  11        9.27       47.89     16.99 o 
 -18   4  11       61.25       55.35     23.75 o 
 -16   4  11       30.49       16.84     14.69 o 
 -14   4  11       89.95       62.13     17.50 o 
 -12   4  11      115.21       99.50     20.06 o 
 -10   4  11       26.75       32.48     15.27 o 
  -8   4  11      726.44      667.83     38.75 o 
  -6   4  11      600.71      626.91     37.71 o 
  -4   4  11      858.08      848.02     36.02 o 
  -2   4  11      161.67      103.82     18.10 o 
   0   4  11     1173.45     1301.73     54.08 o 
   2   4  11        8.24       24.56     14.48 o 
   4   4  11       20.25       18.58     15.10 o 
   6   4  11       61.56       52.23     20.61 o 
   8   4  11       20.45       40.00     22.77 o 
  10   4  11        5.11       -9.93     20.91 o 
  12   4  11       81.86       59.81     26.61 o 
  14   4  11        2.16      -20.44     20.44 o 
  16   4  11       39.34       45.58     25.31 o 
  18   4  11       15.30        5.04     29.41 o 
  20   4  11       15.96       27.87     32.26 o 
  22   4  11        8.83      -28.97     28.97 o 
  24   4  11       19.78       -4.64     35.45 o 
  26   4  11        7.27       83.66     64.77 o 
 -33   5  11        6.22       18.44     44.57 o 
 -31   5  11        2.27       11.87     32.84 o 
 -29   5  11       35.08       37.54     31.02 o 
 -27   5  11       53.72        1.79     25.93 o 
 -25   5  11        1.22        5.13     25.16 o 
 -23   5  11       11.69       32.45     43.47 o 
 -21   5  11      204.12      151.32     34.91 o 
 -19   5  11       83.17       50.86     19.14 o 
 -17   5  11       65.40       66.21     19.89 o 
 -15   5  11       91.40       56.27     18.85 o 
 -13   5  11        0.06       -1.58     14.81 o 
 -11   5  11      314.02      341.89     45.82 o 
  -9   5  11     1083.09     1158.11     83.19 o 
  -7   5  11      531.57      489.85     63.86 o 
  -5   5  11       38.97       17.81     14.29 o 
  -3   5  11       89.76       10.71     13.77 o 
  -1   5  11     1044.42     1203.32     52.55 o 
   1   5  11       44.55       38.65     19.33 o 
   3   5  11       39.65       45.77     19.93 o 
   5   5  11      990.32      902.57     65.08 o 
   7   5  11       28.93       -0.03     22.01 o 
   9   5  11      159.63      136.50     33.28 o 
  11   5  11       26.86      -14.77     23.97 o 
  13   5  11      166.89      169.73     42.87 o 
  15   5  11        0.01      -10.53     29.20 o 
  17   5  11       21.44       40.42     29.16 o 
  19   5  11        2.83       -8.36     32.06 o 
  21   5  11        0.03        7.92     32.24 o 
  23   5  11       36.40       39.96     53.14 o 
 -32   6  11        3.09      -20.75     43.04 o 
 -30   6  11        1.57        8.66     32.06 o 
 -28   6  11       37.04       69.51     34.42 o 
 -26   6  11       84.01       68.02     32.57 o 
 -24   6  11       98.16      164.79     54.18 o 
 -22   6  11        0.62        6.66     24.23 o 
 -20   6  11       37.44       22.67     24.45 o 
 -18   6  11      172.08      128.53     58.79 o 
 -16   6  11       52.75       40.00     18.37 o 
 -14   6  11      152.81      117.29     23.97 o 
 -12   6  11     1106.04     1084.45     71.25 o 
 -10   6  11      626.58      638.03     56.55 o 
  -8   6  11      136.17      156.24     33.57 o 
  -6   6  11      247.02      264.50     33.07 o 
  -4   6  11       74.47       62.27     24.45 o 
  -2   6  11       46.64       11.31     19.61 o 
   0   6  11       21.86       52.19     28.61 o 
   2   6  11      174.20      158.39     28.13 o 
   4   6  11       98.59       86.62     33.00 o 
   6   6  11       31.44       30.17     27.06 o 
   8   6  11      139.30       95.16     33.56 o 
  10   6  11       47.12       37.94     26.80 o 
  12   6  11      209.68      229.10     45.46 o 
  14   6  11       12.18       22.14     54.78 o 
  16   6  11        5.91       48.96     35.33 o 
  18   6  11       75.64      144.38     42.19 o 
  20   6  11        9.21       87.17     51.05 o 
  22   6  11       37.16       45.56     53.68 o 
 -29   7  11       23.80       -6.59     39.41 o 
 -27   7  11        1.83      -34.91     34.91 o 
 -25   7  11       29.63       -0.60     27.79 o 
 -23   7  11        0.22       19.22     28.55 o 
 -21   7  11        0.02       16.13     26.99 o 
 -19   7  11       32.79       41.51     27.37 o 
 -17   7  11       12.02       19.49     27.50 o 
 -15   7  11       54.12        6.02     25.79 o 
 -13   7  11      135.68       78.17     29.98 o 
 -11   7  11      225.86      233.11     43.43 o 
  -9   7  11      196.86      153.25     36.19 o 
  -7   7  11       21.25        9.25     19.65 o 
  -5   7  11      212.54      201.76     30.91 o 
  -3   7  11      336.81      326.91     36.48 o 
  -1   7  11        0.06       16.06     24.38 o 
   1   7  11        1.80      -15.58     19.82 o 
   3   7  11       22.94       -2.77     24.38 o 
   5   7  11        0.32       23.20     31.62 o 
   7   7  11       24.27        4.97     30.72 o 
   9   7  11        5.87        4.63     32.49 o 
  11   7  11      167.61      239.16     70.81 o 
  13   7  11        3.19       46.30     36.93 o 
  15   7  11        0.01       47.12     37.55 o 
  17   7  11        1.12       76.30     57.42 o 
  19   7  11       19.23       77.07     53.25 o 
 -24   8  11       24.69      -12.63     36.89 o 
 -22   8  11        7.75      -26.00     26.27 o 
 -20   8  11        1.19        0.44     24.78 o 
 -18   8  11        3.69       47.45     30.94 o 
 -16   8  11       17.73       -2.90     27.16 o 
 -14   8  11      245.81      248.97     48.61 o 
 -12   8  11       49.13      -15.11     28.70 o 
 -10   8  11      111.54       38.95     36.23 o 
  -8   8  11        0.14      -10.74     22.73 o 
  -6   8  11       56.57       44.92     28.13 o 
  -4   8  11      183.36      146.04     34.45 o 
  -2   8  11      123.28      169.38     40.30 o 
   0   8  11      167.50       69.23     39.37 o 
   2   8  11      136.51      127.36     41.20 o 
   4   8  11        4.64        1.58     33.76 o 
   6   8  11        0.00        5.23     34.84 o 
   8   8  11       61.92       29.42     68.29 o 
  10   8  11        1.04       -9.34     37.42 o 
  12   8  11        7.96      -29.77     36.17 o 
  14   8  11        5.92       18.22     45.34 o 
 -19   9  11       19.60       64.11     47.54 o 
 -17   9  11       44.47       40.29     50.39 o 
 -15   9  11       16.52       -0.03     30.91 o 
 -13   9  11       14.17       17.14     33.65 o 
 -11   9  11       16.12       15.93     45.45 o 
  -9   9  11        2.85      -22.73     24.28 o 
  -7   9  11        1.23      -14.73     23.92 o 
  -5   9  11        2.73       34.00     27.03 o 
  -3   9  11        8.24       13.22     30.08 o 
  -1   9  11        3.32       13.54     35.50 o 
   1   9  11        9.68       23.95     33.73 o 
   3   9  11        3.15       41.68     36.76 o 
   5   9  11        3.83      -20.34     33.40 o 
   7   9  11        0.29       15.70     42.05 o 
   9   9  11        9.13       33.48     58.08 o 
 -10  10  11        1.82        3.84     44.57 o 
  -8  10  11       27.11       37.11     48.31 o 
  -6  10  11        0.93       -6.26     35.68 o 
  -4  10  11        8.14      -37.44     37.44 o 
  -2  10  11        8.62      -22.29     47.98 o 
 -38   0  12       28.86       95.84     59.72 o 
 -36   0  12       32.00       94.30     56.10 o 
 -34   0  12       52.98      101.77     48.41 o 
 -32   0  12        9.62       16.58     36.89 o 
 -30   0  12        0.77       13.50     33.59 o 
 -28   0  12      297.85      314.42     62.14 o 
 -26   0  12      117.53      113.03     27.12 o 
 -24   0  12       22.51       -7.82     17.27 o 
 -22   0  12       51.37       50.48     21.94 o 
 -20   0  12     1162.92     1170.15     55.18 o 
 -18   0  12     1489.94     1394.19     57.18 o 
 -16   0  12      267.30      189.13     49.29 o 
 -14   0  12     1752.48     1891.03     63.27 o 
 -12   0  12      105.79       78.30     22.23 o 
 -10   0  12      341.33      346.22     47.70 o 
  -8   0  12      655.89      651.74     64.94 o 
  -6   0  12     2475.25     2581.24     49.72 o 
  -4   0  12     5476.57     5525.95    103.18 o 
  -2   0  12     1441.05     1631.54     40.91 o 
   0   0  12      460.53      529.21     25.75 o 
   2   0  12     4605.49     4796.45     75.70 o 
   4   0  12       10.70        5.09     13.42 o 
   6   0  12       22.97       52.87     21.23 o 
   8   0  12      278.64      285.05     25.42 o 
  10   0  12       35.39       26.15     15.97 o 
  12   0  12        4.12        6.33     17.48 o 
  14   0  12      255.03      283.67     37.88 o 
  16   0  12      483.56      486.68     49.36 o 
  18   0  12       31.04       63.15     26.45 o 
  20   0  12       76.29       70.19     43.25 o 
  22   0  12      141.26      120.40     38.11 o 
  24   0  12      117.27      153.81     54.67 o 
  26   0  12        4.20      -20.53     37.55 o 
 -37   1  12      107.30      177.71     44.64 o 
 -35   1  12        0.55       24.33     30.33 o 
 -33   1  12        0.00       10.84     28.53 o 
 -31   1  12       54.25       49.62     29.90 o 
 -29   1  12        2.98        1.34     23.66 o 
 -27   1  12      688.17      710.51     43.43 o 
 -25   1  12      633.31      747.71     35.82 o 
 -23   1  12     2313.77     2313.92     55.52 o 
 -21   1  12        1.34        9.33     13.44 o 
 -19   1  12     1000.54      965.19     36.18 o 
 -17   1  12      358.55      377.35     25.69 o 
 -15   1  12      148.21      177.29     18.94 o 
 -13   1  12      353.66      370.51     22.98 o 
 -11   1  12     1056.73     1129.40     33.40 o 
  -9   1  12     1036.12     1338.46     34.43 o 
  -7   1  12      130.20      164.05     15.72 o 
  -5   1  12     1378.92     1443.67     30.36 o 
  -3   1  12      180.61      126.09     12.70 o 
  -1   1  12      675.34      690.61     22.87 o 
   1   1  12       85.72       81.86     10.98 o 
   3   1  12      163.28      204.93     15.68 o 
   5   1  12      404.44      450.63     21.54 o 
   7   1  12     1024.54     1036.35     30.23 o 
   9   1  12      386.64      371.03     22.32 o 
  11   1  12      440.72      497.12     40.23 o 
  13   1  12      944.71     1006.15     46.53 o 
  15   1  12       28.41       47.89     22.77 o 
  17   1  12        0.06       12.68     17.64 o 
  19   1  12        1.85       -8.53     18.78 o 
  21   1  12       79.06       55.72     23.95 o 
  23   1  12        1.88       39.59     33.67 o 
  25   1  12       14.65       48.72     34.20 o 
  27   1  12       10.04      -15.11     56.15 o 
 -36   2  12       27.88       49.18     52.81 o 
 -34   2  12      121.50      171.59     63.02 o 
 -32   2  12        0.35      -28.65     33.92 o 
 -30   2  12       71.46       68.44     23.77 o 
 -28   2  12       14.58        3.21     18.18 o 
 -26   2  12       75.82       25.24     19.76 o 
 -24   2  12      454.90      403.29     28.16 o 
 -22   2  12      297.74      279.69     24.47 o 
 -20   2  12     1137.69     1035.60     53.43 o 
 -18   2  12      297.88      245.99     26.07 o 
 -16   2  12     1591.24     1469.96     50.36 o 
 -14   2  12      603.27      623.80     35.72 o 
 -12   2  12       10.49       10.38     14.09 o 
 -10   2  12       27.73       28.56     14.97 o 
  -8   2  12     1009.88      917.45     38.50 o 
  -6   2  12      534.91      545.71     32.15 o 
  -4   2  12      443.60      322.48     22.54 o 
  -2   2  12        3.58        4.66     10.06 o 
   0   2  12       25.54       14.81      8.90 o 
   2   2  12      915.18     1066.68     29.39 o 
   4   2  12      277.21      257.24     18.41 o 
   6   2  12      241.97      234.94     18.34 o 
   8   2  12       14.43       23.24     10.97 o 
  10   2  12      287.03      320.13     26.24 o 
  12   2  12      568.71      563.39     47.27 o 
  14   2  12      252.39      268.55     31.07 o 
  16   2  12       35.52       17.97     18.75 o 
  18   2  12        0.66       20.90     56.59 o 
  20   2  12        5.62       16.27     28.59 o 
  22   2  12        0.62       -2.65     28.06 o 
  24   2  12       95.15       30.53     45.67 o 
  26   2  12        6.34       -1.72     37.11 o 
 -35   3  12        2.32       41.94     50.28 o 
 -33   3  12       50.30      111.32     56.32 o 
 -31   3  12       22.28       50.95     31.81 o 
 -29   3  12       28.33       48.16     45.40 o 
 -27   3  12      166.67      217.53     39.23 o 
 -25   3  12        0.69      -13.12     21.82 o 
 -23   3  12        0.00      -17.37     20.92 o 
 -21   3  12      891.48      898.01     44.59 o 
 -19   3  12      115.89      219.63     35.67 o 
 -17   3  12        1.85        4.35     13.69 o 
 -15   3  12      165.76      163.72     23.60 o 
 -13   3  12      372.33      363.19     40.48 o 
 -11   3  12      713.27      666.14     38.42 o 
  -9   3  12        7.34       27.46     15.13 o 
  -7   3  12      149.04      142.15     29.37 o 
  -5   3  12      555.63      518.64     37.36 o 
  -3   3  12        2.98        1.93     12.95 o 
  -1   3  12       63.59       28.11     22.31 o 
   1   3  12     1276.14     1270.62     40.24 o 
   3   3  12      322.74      336.12     32.38 o 
   5   3  12      408.40      408.30     27.75 o 
   7   3  12      105.14       76.66     20.60 o 
   9   3  12        4.58       -5.02     18.19 o 
  11   3  12      999.49      980.35     62.31 o 
  13   3  12       22.92       61.67     27.13 o 
  15   3  12       14.59       -1.03     23.49 o 
  17   3  12        3.52       39.09     25.80 o 
  19   3  12        4.40       17.07     26.75 o 
  21   3  12       45.58       15.26     56.26 o 
  23   3  12       24.03      -28.52     31.23 o 
  25   3  12        0.02      -17.03     48.58 o 
 -34   4  12        7.29       52.59     60.93 o 
 -32   4  12        1.30       39.28     37.35 o 
 -30   4  12       63.14       31.42     55.17 o 
 -28   4  12      172.81      138.17     40.74 o 
 -26   4  12      423.23      373.53     51.06 o 
 -24   4  12      431.60      395.28     50.19 o 
 -22   4  12       99.12      119.71     35.41 o 
 -20   4  12        2.48        8.40     15.77 o 
 -18   4  12      841.58      717.65     42.94 o 
 -16   4  12      125.04       88.59     24.74 o 
 -14   4  12       47.44       48.50     17.52 o 
 -12   4  12       42.57       66.21     18.40 o 
 -10   4  12     1233.18     1224.59     49.88 o 
  -8   4  12      833.99      856.22     44.69 o 
  -6   4  12       54.97       28.62     17.54 o 
  -4   4  12     2789.90     2870.23     63.42 o 
  -2   4  12       24.33       30.90     15.58 o 
   0   4  12      552.83      548.70     32.86 o 
   2   4  12     1185.05     1219.94     43.04 o 
   4   4  12      220.78      251.64     24.72 o 
   6   4  12       36.28       15.49     21.83 o 
   8   4  12      458.66      464.36     48.87 o 
  10   4  12        8.13       13.95     29.75 o 
  12   4  12       32.80       62.14     27.25 o 
  14   4  12       53.59       21.97     32.83 o 
  16   4  12       15.04       -8.91     25.80 o 
  18   4  12       72.90      121.37     48.41 o 
  20   4  12        0.08       12.11     30.33 o 
  22   4  12        2.58      -70.17     86.24 o 
  24   4  12       14.36      -36.12     36.12 o 
 -33   5  12        7.11       -4.94     48.09 o 
 -31   5  12       27.12       25.02     35.07 o 
 -29   5  12       25.56       64.63     36.22 o 
 -27   5  12       15.30       26.72     57.80 o 
 -25   5  12       20.38       12.91     57.09 o 
 -23   5  12        0.35       19.68     44.90 o 
 -21   5  12       12.53       33.99     28.99 o 
 -19   5  12       41.66       55.40     20.25 o 
 -17   5  12       16.84        3.07     14.34 o 
 -15   5  12       26.51       42.73     18.14 o 
 -13   5  12      352.09      257.67     44.15 o 
 -11   5  12      110.98      111.85     25.15 o 
  -9   5  12     1286.11     1378.21     55.50 o 
  -7   5  12      130.25      125.57     26.26 o 
  -5   5  12      682.48      643.15     37.22 o 
  -3   5  12     1654.90     1561.86     50.53 o 
  -1   5  12      542.37      582.49     41.36 o 
   1   5  12      212.82      215.00     29.96 o 
   3   5  12       95.91       90.18     23.54 o 
   5   5  12      583.23      486.06     52.09 o 
   7   5  12       43.19       26.18     24.59 o 
   9   5  12      288.27      349.29     84.64 o 
  11   5  12        0.18       -8.86     23.94 o 
  13   5  12        0.12      -11.20     24.41 o 
  15   5  12        1.36      -13.94     28.98 o 
  17   5  12       11.28       51.88     49.73 o 
  19   5  12       16.72       11.52     35.54 o 
  21   5  12       52.19       58.83     41.20 o 
  23   5  12        8.65       34.91     51.71 o 
 -32   6  12        3.99      -38.53     46.44 o 
 -30   6  12        2.88      -31.73     31.73 o 
 -28   6  12        3.43      -26.68     26.68 o 
 -26   6  12       19.97       28.74     35.35 o 
 -24   6  12       12.83       43.20     33.46 o 
 -22   6  12       23.64        9.89     25.34 o 
 -20   6  12       32.18       10.07     26.16 o 
 -18   6  12       17.03        6.63     17.01 o 
 -16   6  12       63.05       64.44     22.25 o 
 -14   6  12      529.64      491.00     62.53 o 
 -12   6  12      134.00      119.07     25.51 o 
 -10   6  12      322.39      344.02     36.91 o 
  -8   6  12      543.39      425.28     55.83 o 
  -6   6  12      271.90      370.35     38.37 o 
  -4   6  12      182.60      131.46     39.47 o 
  -2   6  12        2.49       -1.75     18.37 o 
   0   6  12       33.22       19.06     25.76 o 
   2   6  12       64.52       81.64     25.23 o 
   4   6  12       82.05       96.41     34.51 o 
   6   6  12      188.45      180.89     41.94 o 
   8   6  12        2.77       -6.03     26.74 o 
  10   6  12        6.99       22.03     28.80 o 
  12   6  12       12.06       15.44     31.42 o 
  14   6  12        6.91       -8.76     30.23 o 
  16   6  12       51.20       18.07     37.76 o 
  18   6  12        7.05       22.02     35.53 o 
  20   6  12        6.57        4.94     48.20 o 
 -29   7  12        0.43      -31.84     42.38 o 
 -27   7  12        1.33       12.41     41.61 o 
 -25   7  12        0.00        2.17     48.80 o 
 -23   7  12        0.91      -25.37     25.37 o 
 -21   7  12       54.16       52.15     47.92 o 
 -19   7  12        0.86       -3.57     26.10 o 
 -17   7  12       55.78       57.62     32.13 o 
 -15   7  12      133.26       82.50     40.18 o 
 -13   7  12        5.66       35.04     28.42 o 
 -11   7  12      251.12      262.71     44.85 o 
  -9   7  12        0.41      -11.97     25.45 o 
  -7   7  12       77.92       47.83     23.36 o 
  -5   7  12      177.25      181.72     31.00 o 
  -3   7  12      294.84      297.11     37.13 o 
  -1   7  12       56.35       58.19     72.68 o 
   1   7  12       90.68      121.49     53.85 o 
   3   7  12        5.10       31.84     33.05 o 
   5   7  12        7.99       90.59     37.92 o 
   7   7  12       53.11      110.13     53.85 o 
   9   7  12       10.59      -16.64     47.76 o 
  11   7  12        7.14       38.84     34.45 o 
  13   7  12       57.58      118.64     59.12 o 
  15   7  12        6.52       77.16     41.55 o 
  17   7  12        0.02        6.59     51.05 o 
 -24   8  12        2.26      -20.86     35.79 o 
 -22   8  12        4.56      -26.57     26.57 o 
 -20   8  12        2.06      -28.20     32.99 o 
 -18   8  12        0.13       -5.86     30.44 o 
 -16   8  12        0.36       50.16     43.64 o 
 -14   8  12       13.15       16.28     33.92 o 
 -12   8  12        3.78       -8.96     25.92 o 
 -10   8  12        2.91       10.52     23.67 o 
  -8   8  12        0.00      -20.36     23.98 o 
  -6   8  12       73.08       61.93     33.64 o 
  -4   8  12       68.69       -0.50     34.12 o 
  -2   8  12        1.34       18.67     31.47 o 
   0   8  12       63.71        4.78     32.39 o 
   2   8  12        0.04       21.53     32.98 o 
   4   8  12        0.45        5.75     33.73 o 
   6   8  12        9.18       15.39     35.25 o 
   8   8  12       27.79       48.34     43.70 o 
  10   8  12       36.35       78.90     38.67 o 
  12   8  12        9.26      -32.17     54.12 o 
 -19   9  12        0.44      -19.10     34.36 o 
 -17   9  12       61.10      128.12     56.87 o 
 -15   9  12       25.51       63.24     48.96 o 
 -13   9  12        1.56      -24.20     28.23 o 
 -11   9  12       11.58        3.56     24.83 o 
  -9   9  12        0.01      -25.15     26.36 o 
  -7   9  12       36.92       20.92     32.31 o 
  -5   9  12       12.39      -27.16     35.54 o 
  -3   9  12       72.65       87.56     43.63 o 
  -1   9  12      107.62       -8.17     51.71 o 
   1   9  12       19.73       18.69     40.34 o 
   3   9  12        0.06       24.92     55.99 o 
   5   9  12        5.25      -12.73     51.93 o 
   7   9  12        3.88       92.11     56.98 o 
 -37   1  13        2.40        6.81     48.09 o 
 -35   1  13        0.04       16.45     36.06 o 
 -33   1  13        3.72       18.16     35.46 o 
 -31   1  13       49.27       79.83     31.06 o 
 -29   1  13        0.96        2.74     17.51 o 
 -27   1  13        0.02        8.17     17.03 o 
 -25   1  13      699.68      734.09     36.34 o 
 -23   1  13        7.71       14.56     13.79 o 
 -21   1  13      414.72      417.38     28.22 o 
 -19   1  13     1083.43     1164.21     40.14 o 
 -17   1  13     1117.21     1080.71     37.41 o 
 -15   1  13      675.55      507.75     33.00 o 
 -13   1  13      402.46      493.00     32.20 o 
 -11   1  13      740.71      777.03     36.34 o 
  -9   1  13        1.46       -7.51     12.20 o 
  -7   1  13     1304.33     1401.67     55.03 o 
  -5   1  13       20.67        8.12      8.22 o 
  -3   1  13       15.78       12.10      8.91 o 
  -1   1  13       92.07       77.39     20.06 o 
   1   1  13      788.35      817.78     31.04 o 
   3   1  13        2.72        5.98      8.98 o 
   5   1  13      248.32      276.61     18.79 o 
   7   1  13      475.18      524.75     25.24 o 
   9   1  13     1267.11     1292.13     43.90 o 
  11   1  13       74.70       43.95     16.30 o 
  13   1  13       39.83       39.83     25.62 o 
  15   1  13      210.02      253.38     36.07 o 
  17   1  13      106.02      106.88     26.50 o 
  19   1  13       47.15       26.41     22.23 o 
  21   1  13       60.39       78.19     29.85 o 
  23   1  13       31.03      129.01     39.45 o 
  25   1  13       10.38        3.29     45.45 o 
 -36   2  13        4.81       42.16     54.12 o 
 -34   2  13       10.61      -18.55     44.24 o 
 -32   2  13       14.39       26.13     45.12 o 
 -30   2  13       21.22      -16.18     25.25 o 
 -28   2  13       91.51       63.90     31.68 o 
 -26   2  13      113.58      102.05     77.18 o 
 -24   2  13     1237.49     1179.65     49.81 o 
 -22   2  13       79.88       71.19     19.34 o 
 -20   2  13     4257.97     4047.69     86.96 o 
 -18   2  13     1081.57     1103.01     52.50 o 
 -16   2  13     1036.09     1005.95     47.46 o 
 -14   2  13     1719.38     1439.08     50.04 o 
 -12   2  13       33.85       41.88     17.78 o 
 -10   2  13      458.96      438.14     31.71 o 
  -8   2  13      286.68      253.27     26.09 o 
  -6   2  13     1383.55     1229.90     37.40 o 
  -4   2  13     2412.23     2348.29     51.05 o 
  -2   2  13      473.77      532.25     46.92 o 
   0   2  13        9.43       24.97     12.68 o 
   2   2  13       13.09        0.58     11.14 o 
   4   2  13      239.29      236.05     18.44 o 
   6   2  13        2.92        8.99     11.06 o 
   8   2  13      665.50      634.57     32.41 o 
  10   2  13      673.83      759.69     36.89 o 
  12   2  13      192.18      195.16     24.89 o 
  14   2  13      385.19      415.34     37.34 o 
  16   2  13        5.97       19.21     20.34 o 
  18   2  13       18.45       50.72     30.33 o 
  20   2  13        1.04      -14.04     25.90 o 
  22   2  13       18.95       25.67     32.06 o 
  24   2  13       48.13       32.02     69.77 o 
 -35   3  13       87.83      160.72     69.27 o 
 -33   3  13        5.33       59.28     50.61 o 
 -31   3  13       42.85       38.16     56.76 o 
 -29   3  13      235.62      247.98     45.27 o 
 -27   3  13      150.34      132.51     34.58 o 
 -25   3  13        0.14        3.59     22.77 o 
 -23   3  13      211.57      144.45     24.94 o 
 -21   3  13     1941.37     1758.04     77.98 o 
 -19   3  13      249.79      255.91     29.82 o 
 -17   3  13     1014.66      960.98     45.40 o 
 -15   3  13      351.57      336.89     48.77 o 
 -13   3  13      262.59      271.09     28.15 o 
 -11   3  13      294.01      247.51     27.41 o 
  -9   3  13      147.38      144.86     23.57 o 
  -7   3  13     1172.98     1207.30     47.58 o 
  -5   3  13        3.93        8.23     10.91 o 
  -3   3  13     1216.80     1215.34     40.07 o 
  -1   3  13       67.75       59.33     15.95 o 
   1   3  13      346.10      304.45     36.54 o 
   3   3  13       84.96       51.53     16.09 o 
   5   3  13      295.41      308.39     36.40 o 
   7   3  13      439.60      389.56     34.99 o 
   9   3  13       38.98       74.45     20.29 o 
  11   3  13      283.69      295.97     55.94 o 
  13   3  13        5.71       24.82     25.32 o 
  15   3  13       43.53       29.68     27.73 o 
  17   3  13        1.67       -5.39     24.18 o 
  19   3  13      118.23      235.64     67.19 o 
  21   3  13       25.05        0.03     30.33 o 
  23   3  13       43.02       44.12     62.14 o 
 -32   4  13        1.47       44.59     44.46 o 
 -30   4  13       27.11        5.82     30.83 o 
 -28   4  13      141.04      214.26     44.01 o 
 -26   4  13       39.14       40.82     32.88 o 
 -24   4  13      564.17      633.32     61.27 o 
 -22   4  13       11.97      -10.73     24.65 o 
 -20   4  13      218.64      195.08     27.88 o 
 -18   4  13      404.98      370.15     34.71 o 
 -16   4  13       45.08       42.06     18.96 o 
 -14   4  13      102.31      136.45     24.06 o 
 -12   4  13      105.58      179.43     25.39 o 
 -10   4  13      889.92      963.60     46.93 o 
  -8   4  13        3.88      -14.93     14.93 o 
  -6   4  13     3026.45     3089.25     67.41 o 
  -4   4  13      180.96      151.42     21.47 o 
  -2   4  13      342.61      298.34     26.15 o 
   0   4  13     1570.71     1455.40     47.25 o 
   2   4  13        0.76        3.13     13.92 o 
   4   4  13      119.58      119.24     22.22 o 
   6   4  13       57.45       41.97     36.83 o 
   8   4  13       89.86       70.44     27.12 o 
  10   4  13      111.51       95.25     30.73 o 
  12   4  13      117.84      154.70     35.06 o 
  14   4  13       43.71       18.63     27.93 o 
  16   4  13        0.87      -20.63     26.47 o 
  18   4  13        9.94       17.77     29.48 o 
  20   4  13        0.16       22.33     36.01 o 
  22   4  13       53.79       43.15     38.55 o 
 -33   5  13      104.48       95.51     60.82 o 
 -31   5  13       14.42       61.71     39.53 o 
 -29   5  13        1.32       29.95     32.22 o 
 -27   5  13       97.14       56.41     45.67 o 
 -25   5  13        7.05       42.98     30.34 o 
 -23   5  13       47.09       81.03     32.92 o 
 -21   5  13        3.78        5.39     23.35 o 
 -19   5  13       39.93       29.86     17.07 o 
 -17   5  13       50.63       69.62     20.62 o 
 -15   5  13      431.38      468.26     39.19 o 
 -13   5  13      185.97      156.38     25.82 o 
 -11   5  13      261.66      224.59     29.78 o 
  -9   5  13     1109.43     1208.56     55.05 o 
  -7   5  13        7.24      -12.65     12.65 o 
  -5   5  13     1015.93      940.34     43.51 o 
  -3   5  13     1263.27     1368.77     48.51 o 
  -1   5  13       31.13       43.68     17.49 o 
   1   5  13       30.03       89.89     20.60 o 
   3   5  13        8.34       -2.17     20.98 o 
   5   5  13        3.50       19.07     25.70 o 
   7   5  13       80.33       48.92     31.62 o 
   9   5  13       56.28      102.10     34.31 o 
  11   5  13        7.43       15.90     34.14 o 
  13   5  13       64.94       85.38     31.62 o 
  15   5  13       18.27      -33.54     33.54 o 
  17   5  13        9.38       59.72     37.07 o 
  19   5  13        1.47      -13.66     32.83 o 
  21   5  13        2.92       29.64     50.50 o 
 -30   6  13       19.58      -43.36     45.01 o 
 -28   6  13       17.64      -27.73     48.69 o 
 -26   6  13       14.80      -26.79     28.29 o 
 -24   6  13        0.06       19.98     30.34 o 
 -22   6  13       25.44       26.97     31.58 o 
 -20   6  13       22.81       28.62     46.66 o 
 -18   6  13       16.42        3.08     17.20 o 
 -16   6  13        4.26       35.61     19.64 o 
 -14   6  13       99.29       78.70     24.92 o 
 -12   6  13       31.04       25.10     19.78 o 
 -10   6  13        0.63       12.32     18.97 o 
  -8   6  13      368.38      327.98     44.18 o 
  -6   6  13      198.61      180.29     31.41 o 
  -4   6  13      153.66      145.62     29.80 o 
  -2   6  13       31.51       25.73     23.83 o 
   0   6  13        0.62      -13.48     18.43 o 
   2   6  13        6.12        6.39     25.79 o 
   4   6  13      106.51       88.34     35.98 o 
   6   6  13        5.03       45.19     29.93 o 
   8   6  13       17.47      -29.44     29.44 o 
  10   6  13        4.75       17.50     28.16 o 
  12   6  13        9.14        2.46     30.31 o 
  14   6  13       31.90       62.14     34.12 o 
  16   6  13       13.63      -31.49     31.49 o 
  18   6  13        0.23       39.74     45.56 o 
 -27   7  13       16.42      -24.70     37.55 o 
 -25   7  13        1.42        8.14     33.61 o 
 -23   7  13        2.93        3.58     30.97 o 
 -21   7  13       37.25       30.41     41.33 o 
 -19   7  13       18.46       48.40     30.64 o 
 -17   7  13      106.90       78.89     34.81 o 
 -15   7  13       45.12       26.99     30.63 o 
 -13   7  13      182.29      170.30     39.45 o 
 -11   7  13      181.69      268.13     47.05 o 
  -9   7  13       58.36       54.11     22.91 o 
  -7   7  13        1.08       22.00     23.83 o 
  -5   7  13       55.83       80.09     25.79 o 
  -3   7  13       47.14       37.65     45.54 o 
  -1   7  13       12.28       23.80     24.19 o 
   1   7  13        0.01        9.35     30.29 o 
   3   7  13        0.11       -9.04     28.72 o 
   5   7  13       23.10       11.81     30.07 o 
   7   7  13        9.44       43.06     32.42 o 
   9   7  13       27.88       12.58     35.59 o 
  11   7  13        0.01      -29.64     34.20 o 
  13   7  13       63.18       38.56     36.22 o 
  15   7  13       23.83       -6.15     52.70 o 
 -24   8  13        1.41      -24.70     39.85 o 
 -22   8  13        0.01      -15.70     39.85 o 
 -20   8  13        4.53       -9.16     30.77 o 
 -18   8  13       10.06      -21.77     29.22 o 
 -16   8  13        5.93      -26.02     28.84 o 
 -14   8  13        3.29       13.00     43.91 o 
 -12   8  13       54.46       20.12     31.19 o 
 -10   8  13       62.37       52.65     28.88 o 
  -8   8  13        7.26      -25.75     35.26 o 
  -6   8  13        0.82        9.95     24.91 o 
  -4   8  13       15.31       -1.80     24.19 o 
  -2   8  13       62.02       86.85     28.45 o 
   0   8  13      120.81      173.50     46.64 o 
   2   8  13        3.74       35.55     39.26 o 
   4   8  13        0.00        6.12     36.16 o 
   6   8  13        5.48       11.84     34.35 o 
   8   8  13        3.62      -33.91     60.99 o 
  10   8  13        1.36       46.33     48.85 o 
  12   8  13        0.50       -9.00     51.49 o 
 -17   9  13        1.07      -25.25     44.24 o 
 -15   9  13       12.62      -12.19     41.61 o 
 -13   9  13        1.49       19.54     45.12 o 
 -11   9  13        0.01      -38.31     38.31 o 
  -9   9  13       30.10       -1.08     35.37 o 
  -7   9  13       28.97       32.04     27.56 o 
  -5   9  13        0.96      -24.56     26.27 o 
  -3   9  13      136.02      111.42     47.55 o 
  -1   9  13      100.34      162.37     64.99 o 
   1   9  13       11.56      -30.19     43.58 o 
   3   9  13        2.78       12.95     52.81 o 
   5   9  13        3.11      -48.41     48.41 o 
 -38   0  14        7.37       -9.33     52.26 o 
 -36   0  14        4.04       38.64     51.60 o 
 -34   0  14       85.18       75.64     50.28 o 
 -32   0  14      137.43       91.23     51.05 o 
 -30   0  14      231.00      184.22     59.83 o 
 -28   0  14      127.73      133.54     35.73 o 
 -26   0  14      328.88      274.75     37.33 o 
 -24   0  14      318.29      360.13     40.22 o 
 -22   0  14     1066.43     1053.30     56.93 o 
 -20   0  14      944.51      868.81    122.30 o 
 -18   0  14     1241.35     1271.44     60.07 o 
 -16   0  14      323.70      270.16     33.47 o 
 -14   0  14        1.38       -0.41     19.19 o 
 -12   0  14      126.01      104.84     24.16 o 
 -10   0  14      517.59      407.85     51.49 o 
  -8   0  14      101.14      131.96     37.55 o 
  -6   0  14      284.34      338.30     50.56 o 
  -4   0  14     1200.67     1260.64     50.30 o 
  -2   0  14     1818.26     1840.12     71.80 o 
   0   0  14     1037.95      935.13     44.62 o 
   2   0  14      240.47      333.31     77.89 o 
   4   0  14       16.31        8.83     20.09 o 
   6   0  14      535.25      607.42     43.31 o 
   8   0  14     1398.41     1449.92     61.17 o 
  10   0  14       22.63       30.06     20.52 o 
  12   0  14      327.42      340.99     57.86 o 
  14   0  14       52.71      -24.92     26.02 o 
  16   0  14        0.41       36.45     31.29 o 
  18   0  14      143.05      228.79     60.05 o 
  20   0  14        0.10       40.29     46.22 o 
  22   0  14        2.73        6.70     38.20 o 
  24   0  14        0.17       15.26     40.62 o 
 -37   1  14       16.12      123.84     61.48 o 
 -35   1  14       45.35       31.84     46.88 o 
 -33   1  14        7.12       55.22     48.52 o 
 -31   1  14        0.67      -31.62     37.11 o 
 -29   1  14       18.02       72.42     27.96 o 
 -27   1  14      212.88      215.94     37.41 o 
 -25   1  14      212.98      236.64     28.08 o 
 -23   1  14       35.51       10.78     14.71 o 
 -21   1  14      131.55      159.43     24.73 o 
 -19   1  14       11.92       10.46     20.44 o 
 -17   1  14     1135.63     1139.09     46.73 o 
 -15   1  14       13.78       29.67     17.37 o 
 -13   1  14       85.55       76.36     19.56 o 
 -11   1  14      163.27      146.46     23.29 o 
  -9   1  14       27.61       14.92     14.02 o 
  -7   1  14       91.98       96.81     14.81 o 
  -5   1  14      390.25      416.61     21.03 o 
  -3   1  14      495.21      436.09     25.29 o 
  -1   1  14        5.35        5.07      8.86 o 
   1   1  14       15.03       -2.00      9.38 o 
   3   1  14      109.81      105.88     14.47 o 
   5   1  14       29.63       25.65     11.01 o 
   7   1  14      231.83      260.17     20.63 o 
   9   1  14      125.82       93.04     17.96 o 
  11   1  14       97.84       94.40     24.62 o 
  13   1  14      110.29      136.29     25.20 o 
  15   1  14        2.63       26.76     22.04 o 
  17   1  14        2.24       16.50     37.60 o 
  19   1  14        1.93       -2.23     24.13 o 
  21   1  14       38.68        8.85     35.46 o 
  23   1  14       17.96        6.48     45.89 o 
 -36   2  14        0.00       17.68     51.82 o 
 -34   2  14       83.02      175.98     67.41 o 
 -32   2  14       26.95       48.41     48.85 o 
 -30   2  14       65.28       77.65     31.72 o 
 -28   2  14       77.02       97.91     31.53 o 
 -26   2  14      487.32      554.45     53.62 o 
 -24   2  14        6.50       -4.44     14.96 o 
 -22   2  14       26.51       65.09     20.28 o 
 -20   2  14      829.29      886.26     44.39 o 
 -18   2  14     1165.53     1132.38     47.03 o 
 -16   2  14     2298.60     2214.85     64.26 o 
 -14   2  14        0.07       -3.24     15.47 o 
 -12   2  14      822.60      815.59     40.48 o 
 -10   2  14      891.31      912.31     42.27 o 
  -8   2  14        0.00       -5.48     13.72 o 
  -6   2  14       12.96       15.35     12.13 o 
  -4   2  14      540.73      640.18     27.29 o 
  -2   2  14      381.98      441.10     27.56 o 
   0   2  14      223.04      268.49     23.34 o 
   2   2  14        0.87       18.66     13.19 o 
   4   2  14      972.12     1019.21     37.54 o 
   6   2  14      125.78      121.85     18.62 o 
   8   2  14      190.67      328.92     54.53 o 
  10   2  14     2856.13     2811.39     65.62 o 
  12   2  14      170.13      199.29     24.60 o 
  14   2  14      104.77       84.77     46.73 o 
  16   2  14        0.07       -7.63     17.30 o 
  18   2  14        0.00       -8.03     26.43 o 
  20   2  14       30.21       75.24     56.76 o 
  22   2  14        1.66      -17.02     32.59 o 
  24   2  14       25.76      -36.34     43.04 o 
 -35   3  14      133.92      167.86     75.31 o 
 -33   3  14       17.85       16.69     48.85 o 
 -31   3  14       24.93        3.83     29.03 o 
 -29   3  14       84.48      120.53     82.83 o 
 -27   3  14       88.16      100.05     35.70 o 
 -25   3  14       49.75       25.53     27.42 o 
 -23   3  14       77.21       91.86     21.58 o 
 -21   3  14      245.97      277.39     30.92 o 
 -19   3  14       50.09        5.64     14.38 o 
 -17   3  14      484.61      478.30     37.19 o 
 -15   3  14      267.65      253.93     29.53 o 
 -13   3  14      154.41      158.88     24.58 o 
 -11   3  14      378.76      447.06     34.90 o 
  -9   3  14     1224.68     1264.46     50.05 o 
  -7   3  14     1674.98     1550.20     62.00 o 
  -5   3  14       62.25       48.51     16.24 o 
  -3   3  14       27.33       26.23     26.84 o 
  -1   3  14       28.99        5.58     13.71 o 
   1   3  14       79.68       88.13     17.79 o 
   3   3  14      118.47       68.60     15.75 o 
   5   3  14      144.94      100.81     18.33 o 
   7   3  14      332.31      326.22     33.30 o 
   9   3  14       69.80       76.27     24.32 o 
  11   3  14        3.19      -17.57     22.01 o 
  13   3  14        0.00       -8.56     20.62 o 
  15   3  14       14.43       34.86     28.99 o 
  17   3  14        7.25       12.76     32.77 o 
  19   3  14       26.11       94.09     69.00 o 
  21   3  14       75.79       41.95     41.04 o 
  23   3  14        2.24      -32.04     34.53 o 
 -32   4  14        7.86        9.76     34.53 o 
 -30   4  14       61.45       55.21     36.22 o 
 -28   4  14        0.99      -17.68     65.87 o 
 -26   4  14       67.51       73.62     38.70 o 
 -24   4  14        1.18      -29.59     29.59 o 
 -22   4  14      169.74      125.61     25.21 o 
 -20   4  14       23.72       28.14     17.81 o 
 -18   4  14      944.74      876.65     54.47 o 
 -16   4  14        3.23       12.06     15.06 o 
 -14   4  14       45.47       41.55     18.30 o 
 -12   4  14      510.90      479.91     38.29 o 
 -10   4  14      713.75      714.38     43.41 o 
  -8   4  14     1760.74     1901.14     84.33 o 
  -6   4  14      927.81      934.60     41.98 o 
  -4   4  14      172.22      181.94     23.57 o 
  -2   4  14     3073.21     2781.61     66.35 o 
   0   4  14        5.74       16.48     14.74 o 
   2   4  14      123.39      169.84     25.05 o 
   4   4  14       52.70       95.81     19.33 o 
   6   4  14      317.69      256.46     32.63 o 
   8   4  14       10.45       26.13     32.06 o 
  10   4  14       24.65       18.96     24.95 o 
  12   4  14       75.38       73.07     32.23 o 
  14   4  14       31.91       56.47     33.00 o 
  16   4  14        3.92       12.90     31.76 o 
  18   4  14        0.21       -2.63     29.88 o 
  20   4  14       33.37       35.43     44.85 o 
  22   4  14       24.14      106.93     52.81 o 
 -33   5  14      113.15       -4.72     51.60 o 
 -31   5  14       42.24       24.16     37.29 o 
 -29   5  14       38.05       31.74     34.23 o 
 -27   5  14       18.50       -4.35     29.76 o 
 -25   5  14        0.31        6.71     26.38 o 
 -23   5  14      217.85      108.69     36.62 o 
 -21   5  14       13.56        4.11     18.06 o 
 -19   5  14      239.64      216.90     34.89 o 
 -17   5  14      222.62      219.59     29.69 o 
 -15   5  14        0.60        2.33     37.52 o 
 -13   5  14        2.55       53.22     20.14 o 
 -11   5  14       32.07       29.69     25.84 o 
  -9   5  14      269.64      279.21     32.64 o 
  -7   5  14        1.34        0.27     13.90 o 
  -5   5  14        2.07       37.74     22.20 o 
  -3   5  14      993.38      985.97     59.66 o 
  -1   5  14       68.96       43.59     17.56 o 
   1   5  14       53.91       48.52     19.08 o 
   3   5  14      137.42      126.21     34.30 o 
   5   5  14       11.47       31.63     26.98 o 
   7   5  14        0.70       14.80     42.49 o 
   9   5  14       20.87       14.37     57.80 o 
  11   5  14       16.90       37.21     38.20 o 
  13   5  14      113.35       53.08     33.34 o 
  15   5  14       12.07       -4.76     31.61 o 
  17   5  14       10.44      -39.55     40.51 o 
  19   5  14       24.71      136.46     54.56 o 
 -30   6  14       29.82       51.93     53.57 o 
 -28   6  14       11.00       31.30     33.54 o 
 -26   6  14        8.92       36.33     35.18 o 
 -24   6  14        8.33        9.14     31.43 o 
 -22   6  14       14.63        3.19     29.80 o 
 -20   6  14       10.33        5.20     26.21 o 
 -18   6  14        0.47       20.17     19.50 o 
 -16   6  14       22.13       -2.27     20.66 o 
 -14   6  14       23.21       12.51     18.62 o 
 -12   6  14        1.30       27.35     19.33 o 
 -10   6  14       99.33       77.15     23.38 o 
  -8   6  14       13.89        2.97     15.58 o 
  -6   6  14       35.40        1.40     14.37 o 
  -4   6  14        0.00      -18.84     18.84 o 
  -2   6  14       55.40       97.59     25.76 o 
   0   6  14       24.41        7.05     20.20 o 
   2   6  14        0.46       14.14     42.65 o 
   4   6  14       29.24       23.50     28.06 o 
   6   6  14        1.36       12.70     27.30 o 
   8   6  14        3.72       28.04     31.08 o 
  10   6  14       13.83        2.97     77.84 o 
  12   6  14        7.04        1.38     34.47 o 
  14   6  14        7.50       23.49     39.35 o 
  16   6  14        9.86       31.07     51.82 o 
 -27   7  14       10.30      -40.51     40.51 o 
 -25   7  14        0.35      -24.04     39.96 o 
 -23   7  14        0.13       -7.60     48.20 o 
 -21   7  14        0.36       60.41     36.07 o 
 -19   7  14        9.13       58.39     38.02 o 
 -17   7  14       11.76       21.69     35.46 o 
 -15   7  14       45.36        6.43     68.56 o 
 -13   7  14        1.47        0.08     55.99 o 
 -11   7  14       45.60       12.35     29.92 o 
  -9   7  14        8.38      -22.11     22.11 o 
  -7   7  14       11.02        0.39     22.42 o 
  -5   7  14       23.80       21.73     24.06 o 
  -3   7  14       44.20       62.63     43.09 o 
  -1   7  14        1.23       18.22     23.94 o 
   1   7  14       25.04       36.07     33.58 o 
   3   7  14        0.05       21.96     33.03 o 
   5   7  14        3.15        0.31     61.86 o 
   7   7  14        2.47      -23.42     31.21 o 
   9   7  14       20.28       59.28     38.48 o 
  11   7  14        2.59      -13.25     38.58 o 
  13   7  14       17.95        9.11     43.36 o 
 -22   8  14        7.15      -10.87     45.67 o 
 -20   8  14        0.00      -17.35     39.63 o 
 -18   8  14       12.49       19.06     33.44 o 
 -16   8  14        9.36      -12.13     34.14 o 
 -14   8  14        3.35       -0.68     30.90 o 
 -12   8  14        0.16      -26.65     28.86 o 
 -10   8  14       39.54      105.33     39.87 o 
  -8   8  14       91.37      113.39     36.46 o 
  -6   8  14      167.52      130.22     33.20 o 
  -4   8  14      109.33      181.29     97.27 o 
  -2   8  14       43.91      -21.18     39.58 o 
   0   8  14        8.69       35.96     34.82 o 
   2   8  14        0.47       -4.87     44.19 o 
   4   8  14        2.00       23.23     39.09 o 
   6   8  14        7.00       13.43     38.67 o 
   8   8  14        5.05      -20.20     55.66 o 
  10   8  14       13.41       97.93     57.20 o 
 -15   9  14        0.00       10.98     47.21 o 
 -13   9  14       14.47       30.19     43.58 o 
 -11   9  14        5.63        1.10     45.56 o 
  -9   9  14        0.37      -18.66     41.94 o 
  -7   9  14       46.57      107.04     50.17 o 
  -5   9  14        7.47      -36.67     36.67 o 
  -3   9  14        1.24      -24.92     51.05 o 
  -1   9  14       13.71      -20.53     53.03 o 
   1   9  14       39.38      174.12     67.30 o 
 -37   1  15        0.07       21.08     58.19 o 
 -35   1  15        3.44       63.46     55.99 o 
 -33   1  15        1.10        2.53     45.12 o 
 -31   1  15        3.22       -3.51     39.96 o 
 -29   1  15      166.98      175.52     36.45 o 
 -27   1  15       44.74       83.18     20.65 o 
 -25   1  15       42.32       34.33     18.11 o 
 -23   1  15      188.02      158.22     24.14 o 
 -21   1  15       50.72       58.23     18.26 o 
 -19   1  15      489.06      492.11     35.77 o 
 -17   1  15      546.59      552.24     60.22 o 
 -15   1  15      256.09      283.44     29.11 o 
 -13   1  15       18.52        1.39     15.19 o 
 -11   1  15       32.32        5.95     18.87 o 
  -9   1  15        0.82        9.05     15.14 o 
  -7   1  15        0.69       55.03     21.79 o 
  -5   1  15      179.12      110.65     19.65 o 
  -3   1  15        6.61       12.25     20.04 o 
  -1   1  15      441.42      515.49     33.66 o 
   1   1  15      281.95      275.11     27.13 o 
   3   1  15        1.22        9.86     12.16 o 
   5   1  15        0.00       -8.11     11.82 o 
   7   1  15       56.57        9.42     13.65 o 
   9   1  15     1196.27     1222.32     50.10 o 
  11   1  15      203.21      203.55     33.47 o 
  13   1  15      271.10      402.53     46.47 o 
  15   1  15       13.92      -18.85     34.36 o 
  17   1  15      141.81      194.41     38.51 o 
  19   1  15       12.36       -9.08     38.31 o 
  21   1  15        8.87       43.54     31.53 o 
  23   1  15        1.24      -39.63     39.63 o 
 -36   2  15        0.24       34.14     57.09 o 
 -34   2  15        0.40       12.73     51.16 o 
 -32   2  15       35.20       69.05     44.13 o 
 -30   2  15        3.13       -0.94     26.93 o 
 -28   2  15       42.74       36.89     28.68 o 
 -26   2  15       52.17       79.09     20.85 o 
 -24   2  15       58.81       49.70     19.49 o 
 -22   2  15      817.02      868.61     47.67 o 
 -20   2  15        9.20       -2.80     14.83 o 
 -18   2  15      531.42      460.81     35.62 o 
 -16   2  15      366.42      403.83     50.60 o 
 -14   2  15     2252.38     2222.53     64.84 o 
 -12   2  15        2.06        8.95     15.31 o 
 -10   2  15       19.67       16.84     17.69 o 
  -8   2  15      303.44      338.63     25.33 o 
  -6   2  15        0.14        1.72     12.27 o 
  -4   2  15     1721.32     1705.41     47.56 o 
  -2   2  15       24.31       22.36     18.87 o 
   0   2  15      690.28      634.40     35.21 o 
   2   2  15       33.75       41.26     14.54 o 
   4   2  15      515.03      482.24     30.18 o 
   6   2  15      313.18      296.92     26.04 o 
   8   2  15        0.01       30.35     17.34 o 
  10   2  15        0.36       -1.34     18.21 o 
  12   2  15       60.77      102.33     24.83 o 
  14   2  15        1.87        5.52     22.55 o 
  16   2  15       15.94       34.82     37.11 o 
  18   2  15        1.13       12.52     37.22 o 
  20   2  15        4.14       24.37     43.04 o 
  22   2  15        3.31      -30.30     39.08 o 
 -35   3  15        3.33      -18.44     48.85 o 
 -33   3  15        7.26       13.78     32.36 o 
 -31   3  15       62.14       -1.62     43.42 o 
 -29   3  15       30.19       68.14     32.46 o 
 -27   3  15       84.96       40.18     53.41 o 
 -25   3  15      277.95      244.50     43.87 o 
 -23   3  15      475.48      414.83     37.50 o 
 -21   3  15      253.70      253.60     30.64 o 
 -19   3  15       36.04       13.83     16.22 o 
 -17   3  15     1412.49     1297.50     53.25 o 
 -15   3  15     1171.49     1149.97     54.75 o 
 -13   3  15      224.92      189.94     27.12 o 
 -11   3  15      972.63     1012.61     47.55 o 
  -9   3  15     1329.38     1245.81     51.22 o 
  -7   3  15     3416.33     3183.01     67.69 o 
  -5   3  15      504.12      553.09     32.62 o 
  -3   3  15     2024.61     2007.90     54.60 o 
  -1   3  15       20.81        9.76     13.54 o 
   1   3  15      306.20      253.20     24.66 o 
   3   3  15        2.46       -3.98     13.30 o 
   5   3  15      199.16      169.60     25.70 o 
   7   3  15      249.83      253.58     31.95 o 
   9   3  15      272.13      245.88     32.09 o 
  11   3  15       23.94      -47.21     47.21 o 
  13   3  15       78.40       54.57    110.77 o 
  15   3  15        3.30       73.85     32.50 o 
  17   3  15       69.15       40.10     39.91 o 
  19   3  15       66.02       19.45     35.63 o 
  21   3  15        8.17      -13.08     54.95 o 
 -34   4  15       11.71       -8.12     46.33 o 
 -32   4  15       21.52      -19.48     47.65 o 
 -30   4  15        4.39       -7.27     28.53 o 
 -28   4  15      192.45      304.94     52.24 o 
 -26   4  15        1.85      -25.74     25.74 o 
 -24   4  15       40.98       28.76     45.40 o 
 -22   4  15       74.36       33.61     18.41 o 
 -20   4  15        5.66       -5.40     13.96 o 
 -18   4  15      991.25      968.16     60.27 o 
 -16   4  15       18.59       32.69     18.74 o 
 -14   4  15       12.52        7.30     17.12 o 
 -12   4  15       58.36       37.62     17.89 o 
 -10   4  15       88.04      140.62     25.59 o 
  -8   4  15      863.58      887.62     41.45 o 
  -6   4  15      115.20      149.73     22.05 o 
  -4   4  15       20.55       26.54     15.42 o 
  -2   4  15       28.78       72.38     17.85 o 
   0   4  15        5.42       33.34     16.56 o 
   2   4  15      145.94      125.89     21.75 o 
   4   4  15      134.80      145.12     27.41 o 
   6   4  15      199.27      187.51     31.00 o 
   8   4  15       22.51       18.73     26.21 o 
  10   4  15        8.55       36.83     28.60 o 
  12   4  15       88.15       65.22     60.82 o 
  14   4  15        1.26      -14.17     39.19 o 
  16   4  15        0.01       15.49     36.23 o 
  18   4  15       10.91       54.65     36.39 o 
  20   4  15        4.60       -2.78     33.99 o 
 -31   5  15       20.10       49.51     51.38 o 
 -29   5  15        9.34      -11.17     51.27 o 
 -27   5  15       29.06       39.11     34.15 o 
 -25   5  15        4.70      -13.75     27.93 o 
 -23   5  15       34.14       57.25    104.08 o 
 -21   5  15       54.37       80.43     26.49 o 
 -19   5  15       88.97       61.94     33.62 o 
 -17   5  15       22.47       33.70     20.25 o 
 -15   5  15      239.57      264.22     34.51 o 
 -13   5  15       64.89       48.16     24.07 o 
 -11   5  15      143.58      180.84     30.50 o 
  -9   5  15      112.21      146.52     21.48 o 
  -7   5  15       12.70       17.36     15.82 o 
  -5   5  15       22.96       25.66     16.62 o 
  -3   5  15      134.27      135.12     23.93 o 
  -1   5  15       33.23        0.20     25.77 o 
   1   5  15        8.06       27.51     17.28 o 
   3   5  15      276.82      284.51     46.39 o 
   5   5  15        3.21      -10.80     24.95 o 
   7   5  15        4.48       -6.44     23.94 o 
   9   5  15       12.03       22.24     29.64 o 
  11   5  15        1.76        2.18     29.52 o 
  13   5  15       43.24       57.07     54.07 o 
  15   5  15        3.84       13.98     34.29 o 
  17   5  15        2.04      -33.99     39.91 o 
 -28   6  15        2.74      -27.89     46.66 o 
 -26   6  15        1.24       -5.55     32.74 o 
 -24   6  15       32.63        5.57     32.63 o 
 -22   6  15       64.95      124.08     39.52 o 
 -20   6  15      177.95      185.58     33.21 o 
 -18   6  15       11.96       10.63     32.51 o 
 -16   6  15       32.85       28.17     22.58 o 
 -14   6  15      109.26       87.19     25.54 o 
 -12   6  15        6.84       10.47     19.63 o 
 -10   6  15       14.53        8.77     15.54 o 
  -8   6  15       62.02       25.29     19.79 o 
  -6   6  15      168.17      221.04     28.24 o 
  -4   6  15      100.72       90.16     22.05 o 
  -2   6  15       91.28       58.43     29.48 o 
   0   6  15       18.98        5.66     21.51 o 
   2   6  15        1.76       61.07     32.64 o 
   4   6  15        0.44       -9.93     27.15 o 
   6   6  15       90.70       90.61     36.26 o 
   8   6  15       98.47      176.73     43.54 o 
  10   6  15       78.23       74.10     50.17 o 
  12   6  15        0.09       14.43     31.62 o 
  14   6  15        3.49       -8.53     40.57 o 
 -25   7  15        2.27       37.77     44.79 o 
 -23   7  15        0.14       14.33     30.86 o 
 -21   7  15       10.35       25.75     46.44 o 
 -19   7  15       26.93        6.99     33.36 o 
 -17   7  15       36.44       20.41     32.25 o 
 -15   7  15       34.71       25.29     66.20 o 
 -13   7  15        6.29      -20.51     43.04 o 
 -11   7  15        1.47       -0.72     20.80 o 
  -9   7  15       63.43       11.09     24.49 o 
  -7   7  15       44.58       79.64     28.19 o 
  -5   7  15        1.48      -24.88     32.67 o 
  -3   7  15        4.37        6.21     23.50 o 
  -1   7  15       63.36       96.95     36.71 o 
   1   7  15        4.21       18.92     32.93 o 
   3   7  15        2.24       24.45     34.71 o 
   5   7  15       16.43       69.67     38.56 o 
   7   7  15        3.69       -0.88     36.52 o 
   9   7  15        1.29       22.30     35.19 o 
  11   7  15        0.84       55.44     51.71 o 
 -20   8  15        4.96       27.23     47.10 o 
 -18   8  15       12.27       24.04     45.23 o 
 -16   8  15        4.16       67.59     42.62 o 
 -14   8  15       25.79       -3.49     33.47 o 
 -12   8  15       24.96      -13.56     26.23 o 
 -10   8  15        1.99       11.09     26.98 o 
  -8   8  15        2.71       -8.79     42.08 o 
  -6   8  15      181.94      311.33     55.53 o 
  -4   8  15       51.94      121.06     44.41 o 
  -2   8  15        0.40      -49.79     56.70 o 
   0   8  15       18.97        6.56     36.02 o 
   2   8  15       15.86       22.88     50.06 o 
   4   8  15       63.82       33.59     55.55 o 
   6   8  15        1.91       -7.25     53.36 o 
 -11   9  15       20.82      -19.21     44.79 o 
  -9   9  15        3.82       53.36     52.26 o 
  -7   9  15        3.58      -44.13     44.13 o 
  -5   9  15       84.96       80.58     54.34 o 
  -3   9  15       84.61      213.20     68.18 o 
 -28   0  16        2.91       15.70     24.81 o 
 -26   0  16      190.62      286.87     54.23 o 
 -24   0  16      696.84      784.63     75.97 o 
 -22   0  16       40.62       67.41     34.03 o 
 -20   0  16       22.54        9.33     25.47 o 
 -18   0  16     1101.26     1447.61     91.78 o 
 -16   0  16       59.41       39.85     29.64 o 
 -14   0  16        3.92       15.70     26.35 o 
 -12   0  16      270.78      338.03     52.37 o 
 -10   0  16        0.25       28.76     27.12 o 
  -8   0  16       95.74       91.78     35.02 o 
  -6   0  16        0.00       20.53     28.21 o 
  -4   0  16      110.79      139.94     40.73 o 
  -2   0  16     1352.47     1400.08    116.98 o 
   0   0  16       97.38      105.32     27.12 o 
   2   0  16       45.61       42.75     20.22 o 
   4   0  16      465.85      445.11     40.87 o 
   6   0  16        6.71       20.64     20.20 o 
   8   0  16      152.04      228.26     51.87 o 
  10   0  16       54.73       54.67     30.30 o 
  12   0  16      730.91      888.15     87.28 o 
  14   0  16       85.73       67.63     40.62 o 
  16   0  16      202.97      165.77     55.99 o 
  18   0  16      217.58      290.16     68.07 o 
  20   0  16      108.17        5.16     44.02 o 
  22   0  16        0.40       33.48     42.49 o 
 -29   1  16        1.76       41.72     27.12 o 
 -27   1  16        1.96       55.44     24.65 o 
 -25   1  16       24.60       71.54     24.13 o 
 -23   1  16      203.61      346.51     39.61 o 
 -21   1  16       61.02      101.10     35.79 o 
 -19   1  16     1068.53     1059.17     55.66 o 
 -17   1  16       55.31       26.58     18.97 o 
 -15   1  16       21.17       13.95     18.04 o 
 -13   1  16      339.68      317.16    102.92 o 
 -11   1  16       10.31       18.35     16.86 o 
  -9   1  16      195.42      135.51     26.41 o 
  -7   1  16      138.61      121.55     20.58 o 
  -5   1  16      328.33      287.76     27.94 o 
  -3   1  16      279.40      267.03     27.75 o 
  -1   1  16     1297.47     1451.79     51.20 o 
   1   1  16        6.12        5.12     15.59 o 
   3   1  16      348.66      297.37     29.59 o 
   5   1  16      302.17      277.71     29.58 o 
   7   1  16       30.03       15.88     15.80 o 
   9   1  16       37.75       61.08     19.23 o 
  11   1  16       28.64       54.30     62.47 o 
  13   1  16        2.86       -1.69     21.15 o 
  15   1  16        3.88       27.90     26.18 o 
  17   1  16        3.66       -5.20     25.39 o 
  19   1  16        3.94       19.39     34.91 o 
  21   1  16        1.99       23.78     32.05 o 
 -36   2  16       49.96       -7.14     58.62 o 
 -34   2  16       13.13       21.08     53.68 o 
 -32   2  16      156.61      204.50     44.15 o 
 -30   2  16        1.31       10.41     31.40 o 
 -28   2  16        6.17       32.76     30.20 o 
 -26   2  16       24.75       17.45     22.38 o 
 -24   2  16        0.30        8.78     20.42 o 
 -22   2  16       83.71       85.18     23.65 o 
 -20   2  16        0.02        8.10     15.60 o 
 -18   2  16      380.39      286.37     34.25 o 
 -16   2  16      287.89      294.84     31.12 o 
 -14   2  16        1.27       -4.50     12.48 o 
 -12   2  16      150.52       74.77     27.53 o 
 -10   2  16      282.36      240.04     34.20 o 
  -8   2  16      711.44      770.08     35.43 o 
  -6   2  16        2.83       23.48     11.89 o 
  -4   2  16     1171.58     1126.76     39.80 o 
  -2   2  16        7.95        8.57     19.30 o 
   0   2  16      928.26      832.57     43.16 o 
   2   2  16        0.06       16.78     16.66 o 
   4   2  16       21.38       36.66     18.02 o 
   6   2  16      191.43      197.42     33.19 o 
   8   2  16        0.39       13.15     20.10 o 
  10   2  16        0.86       -0.49     20.19 o 
  12   2  16       16.63       22.40     30.85 o 
  14   2  16       33.21       -2.31     30.96 o 
  16   2  16        7.17       23.71     35.68 o 
  18   2  16        7.74      -20.20     39.52 o 
  20   2  16        4.78      -24.04     45.01 o 
 -33   3  16       26.56       48.01     37.38 o 
 -31   3  16        8.02       40.94     34.34 o 
 -29   3  16       50.74       89.41     35.23 o 
 -27   3  16       33.54       51.22     32.18 o 
 -25   3  16       12.88       43.30     19.94 o 
 -23   3  16      192.34      167.36     27.48 o 
 -21   3  16      695.96      573.41     42.71 o 
 -19   3  16       43.51       55.80     20.10 o 
 -17   3  16        0.84       24.50     15.57 o 
 -15   3  16      779.24      759.47     45.44 o 
 -13   3  16       34.83       43.40     17.12 o 
 -11   3  16      313.39      303.49     40.72 o 
  -9   3  16      374.41      330.30     36.19 o 
  -7   3  16      717.62      739.38     37.80 o 
  -5   3  16      682.19      744.50     33.38 o 
  -3   3  16      274.52      221.76     23.95 o 
  -1   3  16       61.43       87.91     18.77 o 
   1   3  16        3.07       -0.92     13.78 o 
   3   3  16       74.63       55.60     20.46 o 
   5   3  16      483.62      466.29     38.94 o 
   7   3  16      218.57      165.73     27.91 o 
   9   3  16       54.87       20.07     19.12 o 
  11   3  16       40.82       32.79     26.22 o 
  13   3  16       56.35        2.67     28.22 o 
  15   3  16        0.00       26.06     27.66 o 
  17   3  16       16.49       16.69     42.27 o 
  19   3  16        7.38       38.64     45.12 o 
 -32   4  16      258.50      291.65     55.68 o 
 -30   4  16       80.07       76.50     88.10 o 
 -28   4  16        0.15      -46.21     56.76 o 
 -26   4  16       16.10       47.65     32.46 o 
 -24   4  16      105.19      129.10     71.20 o 
 -22   4  16      121.20      123.48     26.49 o 
 -20   4  16      583.72      625.11     46.69 o 
 -18   4  16      179.34      151.80     29.33 o 
 -16   4  16       97.84      104.24     24.55 o 
 -14   4  16      287.24      282.42     51.79 o 
 -12   4  16       43.11       65.01     25.72 o 
 -10   4  16        5.70      -13.97     13.97 o 
  -8   4  16      751.00      812.08     41.55 o 
  -6   4  16     1291.03     1465.12     50.46 o 
  -4   4  16       37.80       35.70     16.87 o 
  -2   4  16      400.62      383.97     31.76 o 
   0   4  16       83.12       70.61     18.77 o 
   2   4  16       63.86       35.79     17.99 o 
   4   4  16        2.13      -17.53     17.53 o 
   6   4  16        8.90       22.51     20.24 o 
   8   4  16        4.64        4.20     22.93 o 
  10   4  16        7.97       64.60     31.68 o 
  12   4  16       41.69       32.14     59.06 o 
  14   4  16       13.46      -17.38     28.30 o 
  16   4  16       48.49       58.85     37.35 o 
  18   4  16       57.54       28.80     38.14 o 
 -31   5  16       81.72       68.07     53.36 o 
 -29   5  16       58.64       45.79     38.23 o 
 -27   5  16        0.56      -30.25     30.25 o 
 -25   5  16        6.52       19.79     29.97 o 
 -23   5  16        0.31       26.87     30.09 o 
 -21   5  16        0.59        8.47     18.52 o 
 -19   5  16       53.49       45.55     21.02 o 
 -17   5  16        0.16       16.34     26.29 o 
 -15   5  16      524.24      574.92     46.41 o 
 -13   5  16        3.86       31.24     18.77 o 
 -11   5  16       56.49       25.19     20.54 o 
  -9   5  16       50.05       45.93     18.81 o 
  -7   5  16      409.89      408.03     34.08 o 
  -5   5  16        0.32       12.76     16.98 o 
  -3   5  16      404.36      388.27     34.13 o 
  -1   5  16      116.43       99.24     21.53 o 
   1   5  16      181.45      183.59     25.46 o 
   3   5  16      103.30      104.03     35.53 o 
   5   5  16       36.13       31.04     30.98 o 
   7   5  16        7.62       28.48     29.98 o 
   9   5  16        0.16       -2.57     28.49 o 
  11   5  16        0.82       -5.22     30.31 o 
  13   5  16        5.49      -17.97     32.04 o 
  15   5  16        0.18      -21.02     33.44 o 
 -28   6  16       26.92      -30.96     42.27 o 
 -26   6  16        0.51       -6.77     34.93 o 
 -24   6  16       11.19       70.11     37.79 o 
 -22   6  16        0.54      -20.74     27.81 o 
 -20   6  16       14.74        8.90     41.97 o 
 -18   6  16       11.21       -4.60     20.08 o 
 -16   6  16       51.92       65.36     25.79 o 
 -14   6  16       17.31      -15.51     18.40 o 
 -12   6  16      136.52      165.37     32.41 o 
 -10   6  16       39.27       14.18     18.29 o 
  -8   6  16      105.96      124.26     25.64 o 
  -6   6  16       14.27       15.49     16.99 o 
  -4   6  16       28.88       22.30     19.61 o 
  -2   6  16       13.65      -21.52     24.79 o 
   0   6  16       21.61       74.27     33.66 o 
   2   6  16       16.08      -10.45     30.20 o 
   4   6  16       57.89       83.22     35.07 o 
   6   6  16       12.77        3.49     32.97 o 
   8   6  16        0.04       31.43     31.70 o 
  10   6  16       14.75       -5.71     31.75 o 
  12   6  16        4.28       30.03     78.39 o 
  14   6  16        0.75        4.72     49.29 o 
 -25   7  16        5.34        9.00     46.88 o 
 -23   7  16        0.17      -34.69     34.69 o 
 -21   7  16        4.82        8.47     34.71 o 
 -19   7  16       25.19        9.82     37.49 o 
 -17   7  16       73.14       72.96     37.10 o 
 -15   7  16       35.03       33.48     33.97 o 
 -13   7  16       24.66      -10.71     31.88 o 
 -11   7  16       66.56       75.08     31.12 o 
  -9   7  16       43.96       -8.36     27.69 o 
  -7   7  16      114.68      147.47     33.63 o 
  -5   7  16       20.21       17.86     34.46 o 
  -3   7  16       58.25       58.03     44.08 o 
  -1   7  16       27.43      102.34     40.72 o 
   1   7  16       51.42       60.09     35.46 o 
   3   7  16       41.46       20.15     55.50 o 
   5   7  16       12.50       77.95     38.64 o 
   7   7  16        8.76      106.76     43.08 o 
   9   7  16        0.94       50.06     49.84 o 
 -18   8  16        4.09      -45.12     45.12 o 
 -16   8  16        6.85      -30.19     41.83 o 
 -14   8  16        0.63       -6.26     42.93 o 
 -12   8  16        0.11        9.25     29.64 o 
 -10   8  16        3.42      -19.28     27.63 o 
  -8   8  16        1.17       22.97     33.36 o 
  -6   8  16       91.35       85.10     43.69 o 
  -4   8  16      142.70      210.01     41.61 o 
  -2   8  16        0.73       42.98     39.73 o 
   0   8  16       11.55       49.40     45.89 o 
   2   8  16        4.43       33.37     57.42 o 
   4   8  16        0.71       52.37     53.25 o 
 -31   1  17       12.88        0.44     33.92 o 
 -29   1  17        0.75       17.57     30.85 o 
 -27   1  17       74.66      104.07     27.39 o 
 -25   1  17       69.99       92.98     24.30 o 
 -23   1  17       16.83       95.72     24.46 o 
 -21   1  17       93.87       70.57     30.14 o 
 -19   1  17     1066.78      821.65     94.69 o 
 -17   1  17        2.13        4.21     16.91 o 
 -15   1  17      715.01      641.37     49.64 o 
 -13   1  17       24.75       54.22     25.09 o 
 -11   1  17      151.65      199.18     32.78 o 
  -9   1  17       92.90       91.51     26.29 o 
  -7   1  17        0.43       -8.54     12.84 o 
  -5   1  17     1107.65     1149.76     68.39 o 
  -3   1  17        0.58       14.60     15.03 o 
  -1   1  17      887.45      944.77     43.42 o 
   1   1  17      113.15      168.15     24.66 o 
   3   1  17       55.19       41.40     17.34 o 
   5   1  17       26.14       17.96     15.81 o 
   7   1  17       15.06       -3.46     18.31 o 
   9   1  17       21.65       27.73     22.03 o 
  11   1  17       14.79        8.01     32.06 o 
  13   1  17       26.31       83.77     40.29 o 
  15   1  17        2.19      -27.61     27.61 o 
  17   1  17       26.33       44.94     31.56 o 
  19   1  17        6.64       27.64     30.16 o 
 -32   2  17       70.30       74.54     47.76 o 
 -30   2  17       88.46      239.99     57.09 o 
 -28   2  17        4.35       82.12     40.73 o 
 -26   2  17       62.84       63.47     23.27 o 
 -24   2  17      392.36      467.65     40.38 o 
 -22   2  17      331.20      402.09     67.24 o 
 -20   2  17       10.91        2.99     16.99 o 
 -18   2  17       27.30      -14.97     36.23 o 
 -16   2  17        1.21       22.89     18.80 o 
 -14   2  17        4.43      -13.58     27.72 o 
 -12   2  17       15.97       42.24     20.31 o 
 -10   2  17      108.29       80.97     23.60 o 
  -8   2  17      202.35      254.66     42.32 o 
  -6   2  17      192.14      150.20     23.31 o 
  -4   2  17     1004.91      976.27     47.64 o 
  -2   2  17      296.91      284.83     41.23 o 
   0   2  17      256.19      277.59     29.34 o 
   2   2  17      236.32      263.92     46.94 o 
   4   2  17      796.28      730.90     43.29 o 
   6   2  17      705.24      815.69     58.72 o 
   8   2  17        0.57        1.82     40.07 o 
  10   2  17      123.15       64.01     28.77 o 
  12   2  17      143.87      186.19     51.93 o 
  14   2  17       73.21      165.12     49.84 o 
  16   2  17       55.64       71.47     42.93 o 
  18   2  17        0.00       10.65     38.86 o 
 -33   3  17       39.15       69.96     38.03 o 
 -31   3  17       17.17       -1.35     46.00 o 
 -29   3  17       85.09       69.23     37.33 o 
 -27   3  17       37.93       60.16     31.81 o 
 -25   3  17        0.32       26.94     19.66 o 
 -23   3  17        1.01       24.12     17.55 o 
 -21   3  17      251.51      262.59     51.57 o 
 -19   3  17      396.67      360.71     36.45 o 
 -17   3  17        6.97       20.81     15.88 o 
 -15   3  17       65.94       82.96     23.76 o 
 -13   3  17       23.69       11.74     29.01 o 
 -11   3  17      423.03      375.42     36.16 o 
  -9   3  17       22.20       47.67     16.95 o 
  -7   3  17       36.84       28.40     14.76 o 
  -5   3  17       83.79      113.13     21.76 o 
  -3   3  17        0.40        2.62     13.63 o 
  -1   3  17      256.15      220.91     25.23 o 
   1   3  17      217.30      279.41     27.33 o 
   3   3  17        7.81        5.70     14.47 o 
   5   3  17      145.26      134.43     29.67 o 
   7   3  17       17.55        8.52     23.27 o 
   9   3  17       70.98       35.42     25.73 o 
  11   3  17       17.06       -3.51     33.48 o 
  13   3  17       15.75      -27.23     27.23 o 
  15   3  17       12.15       66.20     47.87 o 
  17   3  17       21.81       79.70     50.50 o 
 -32   4  17        1.81        3.38     38.39 o 
 -30   4  17       25.82       -1.97     35.21 o 
 -28   4  17        8.92       54.95     33.31 o 
 -26   4  17       20.20       10.77     29.16 o 
 -24   4  17        1.19       -5.26     17.41 o 
 -22   4  17      184.59      162.85     29.70 o 
 -20   4  17      355.62      428.96     41.51 o 
 -18   4  17        2.59        2.39     16.37 o 
 -16   4  17      238.34      183.99     29.65 o 
 -14   4  17       44.59       15.51     18.54 o 
 -12   4  17      296.93      369.58     38.37 o 
 -10   4  17        5.24        8.75     15.74 o 
  -8   4  17       13.46       -1.59     15.11 o 
  -6   4  17      330.71      349.80     38.27 o 
  -4   4  17      195.32      175.49     28.90 o 
  -2   4  17       19.39       11.75     15.63 o 
   0   4  17        5.53        0.31     15.06 o 
   2   4  17        2.42       -5.74     15.20 o 
   4   4  17        0.20      -16.89     16.89 o 
   6   4  17        1.55      -29.99     29.99 o 
   8   4  17       58.33       87.43     33.62 o 
  10   4  17        5.25       12.55     29.28 o 
  12   4  17       13.89       39.84     48.31 o 
  14   4  17       37.04      -10.95     57.14 o 
  16   4  17        5.54      119.56     55.44 o 
 -29   5  17       24.44      -13.00     33.28 o 
 -27   5  17       10.98      -17.90     29.75 o 
 -25   5  17        0.46       -1.56     32.11 o 
 -23   5  17        5.54        6.03     32.17 o 
 -21   5  17       15.98       -9.92     19.47 o 
 -19   5  17      229.14      271.54     40.12 o 
 -17   5  17      118.99       93.76     26.06 o 
 -15   5  17      207.93      240.39     39.21 o 
 -13   5  17      153.42      121.05     30.86 o 
 -11   5  17       57.61       35.79     20.40 o 
  -9   5  17        1.50       12.40     17.35 o 
  -7   5  17       14.07       34.29     16.95 o 
  -5   5  17      126.72      125.73     23.31 o 
  -3   5  17        2.27       -7.54     27.39 o 
  -1   5  17       29.01       13.08     19.07 o 
   1   5  17        3.45      -16.51     16.51 o 
   3   5  17       30.68       19.96     24.85 o 
   5   5  17        0.22       22.82     30.78 o 
   7   5  17        0.30      -33.76     57.47 o 
   9   5  17       22.45       27.08     33.46 o 
  11   5  17       11.57      -13.64     29.04 o 
  13   5  17        4.66      -31.12     31.12 o 
 -26   6  17        3.05       -1.68     35.66 o 
 -24   6  17        0.09        6.12     33.11 o 
 -22   6  17        7.93       63.35     44.02 o 
 -20   6  17        5.28       -6.10     21.20 o 
 -18   6  17       47.63       67.72     26.58 o 
 -16   6  17      203.00      203.72     35.46 o 
 -14   6  17       28.27       48.18     27.46 o 
 -12   6  17       34.33       43.92     19.57 o 
 -10   6  17       18.46        2.64     17.89 o 
  -8   6  17        2.25      -11.39     18.77 o 
  -6   6  17       33.40        9.31     31.26 o 
  -4   6  17      221.31      250.00     32.16 o 
  -2   6  17       22.94       14.31     22.06 o 
   0   6  17       41.50       57.28     33.61 o 
   2   6  17       67.42       17.19     31.84 o 
   4   6  17       31.75       36.60     32.75 o 
   6   6  17        1.82       16.96     33.76 o 
   8   6  17       35.39      -45.46     91.78 o 
  10   6  17       11.03        6.77     34.44 o 
 -23   7  17        0.73       -6.15     47.98 o 
 -21   7  17       65.81       -1.54     50.39 o 
 -19   7  17       36.71       83.91     29.48 o 
 -17   7  17        0.01       -6.77     26.21 o 
 -15   7  17        3.58       -6.98     23.71 o 
 -13   7  17       45.93        0.14     26.25 o 
 -11   7  17        0.00       -4.94     26.04 o 
  -9   7  17        5.46       25.64     27.26 o 
  -7   7  17        0.03      -16.26     24.93 o 
  -5   7  17        1.79       15.78     29.66 o 
  -3   7  17       14.01      -22.70     24.17 o 
  -1   7  17       44.75       61.23     53.79 o 
   1   7  17       14.94       49.92     39.06 o 
   3   7  17        8.02       49.04     39.03 o 
   5   7  17      103.93       38.88     43.25 o 
   7   7  17       51.76      127.90     58.19 o 
 -16   8  17        3.31      -40.51     40.51 o 
 -14   8  17        1.28      -42.93     42.93 o 
 -12   8  17       50.41       -8.01     50.06 o 
 -10   8  17       54.78       71.03     56.32 o 
  -8   8  17       34.94       29.31     49.40 o 
  -6   8  17       16.53       30.49     33.83 o 
  -4   8  17        3.96       17.57     49.40 o 
  -2   8  17        4.65        2.09     44.90 o 
   0   8  17        1.29       20.64     39.19 o 
 -30   0  18      138.28      143.60     42.27 o 
 -28   0  18        1.89       20.09     27.12 o 
 -26   0  18       18.44        8.67     26.79 o 
 -24   0  18        4.04       15.59     27.23 o 
 -22   0  18       33.18       27.12     26.68 o 
 -20   0  18      567.94      606.56     73.12 o 
 -18   0  18      212.02      156.22     42.93 o 
 -16   0  18     1353.20     1439.93     94.85 o 
 -14   0  18      120.72      168.85     40.51 o 
 -12   0  18       65.55       14.38     25.91 o 
 -10   0  18      266.12      227.47     46.77 o 
  -8   0  18     1277.29     1336.84     91.23 o 
  -6   0  18     1331.74     1449.70     95.84 o 
  -4   0  18       55.13       40.07     27.34 o 
  -2   0  18     1973.31     2223.90    115.49 o 
   0   0  18       34.77       55.66     29.75 o 
   2   0  18      984.70     1164.81     86.62 o 
   4   0  18       13.16       -2.53     25.69 o 
   6   0  18       72.72      105.83     37.77 o 
   8   0  18       76.92       66.86     36.78 o 
  10   0  18        1.96      -19.21     27.01 o 
  12   0  18        1.24      -28.76     33.15 o 
  14   0  18      142.53      159.30     54.23 o 
  16   0  18       18.88      -22.07     38.20 o 
  18   0  18      118.85       61.59     51.27 o 
 -31   1  18       14.05       38.10     32.72 o 
 -29   1  18       40.32       98.60     58.13 o 
 -27   1  18        2.68        8.88     22.45 o 
 -25   1  18        4.94       37.37     20.06 o 
 -23   1  18       55.20       55.92     23.49 o 
 -21   1  18        5.55       45.65     20.14 o 
 -19   1  18      324.93      241.92     65.27 o 
 -17   1  18      263.48      177.66     31.52 o 
 -15   1  18      150.24      130.06     28.97 o 
 -13   1  18       98.89       97.71     25.01 o 
 -11   1  18      180.76      194.18     31.87 o 
  -9   1  18        3.45       19.83     17.54 o 
  -7   1  18       40.71       35.76     21.21 o 
  -5   1  18      457.65      474.06     35.57 o 
  -3   1  18     1122.09     1292.49     50.85 o 
  -1   1  18      611.25      664.40     40.86 o 
   1   1  18      917.14     1027.90     50.10 o 
   3   1  18       58.78       73.25     20.29 o 
   5   1  18       65.66      105.06     22.00 o 
   7   1  18       53.01       18.12     22.54 o 
   9   1  18        0.03      -27.23     27.23 o 
  11   1  18      132.81      106.27     44.79 o 
  13   1  18       35.93       54.67     40.29 o 
  15   1  18       80.52      -22.07     35.57 o 
  17   1  18        0.44      -23.60     42.05 o 
 -32   2  18        1.74      117.80     44.46 o 
 -30   2  18       32.83       22.62     38.31 o 
 -28   2  18        8.08       14.27     36.01 o 
 -26   2  18        4.07        0.55     20.36 o 
 -24   2  18      213.71      181.32     43.09 o 
 -22   2  18       58.68       57.83     23.82 o 
 -20   2  18       28.86       31.93     25.91 o 
 -18   2  18      104.18      110.33     26.69 o 
 -16   2  18       47.41       39.43     19.84 o 
 -14   2  18       34.06       61.06     23.36 o 
 -12   2  18      448.04      342.92     41.11 o 
 -10   2  18      148.36       93.04     30.14 o 
  -8   2  18       37.36       40.24     17.03 o 
  -6   2  18      685.72      664.28     42.13 o 
  -4   2  18       77.78       64.84     19.61 o 
  -2   2  18      312.60      350.17     33.74 o 
   0   2  18      173.18      162.99     30.89 o 
   2   2  18       24.02       36.10     26.80 o 
   4   2  18        6.61       42.22     17.44 o 
   6   2  18      353.48      295.23     40.93 o 
   8   2  18      220.82      213.93     38.00 o 
  10   2  18       11.87       28.82     27.44 o 
  12   2  18       17.19        0.99     29.42 o 
  14   2  18       12.43       -4.61     40.07 o 
  16   2  18       60.27       91.78     47.54 o 
 -33   3  18        2.00       -2.63     41.83 o 
 -31   3  18        1.76      -11.09     40.07 o 
 -29   3  18       62.27       47.10     43.47 o 
 -27   3  18        2.49       60.76     34.28 o 
 -25   3  18       85.83      133.34     39.21 o 
 -23   3  18      202.16      169.31     29.31 o 
 -21   3  18      234.15      305.03     35.54 o 
 -19   3  18       78.22      113.83     38.22 o 
 -17   3  18        0.17        1.40     15.85 o 
 -15   3  18        5.29        2.33     16.67 o 
 -13   3  18       50.71       62.43     24.72 o 
 -11   3  18       71.01       55.51     52.92 o 
  -9   3  18       70.65       67.50     25.96 o 
  -7   3  18        6.61        7.29     25.35 o 
  -5   3  18       95.30       79.98     21.46 o 
  -3   3  18       14.26       27.93     17.25 o 
  -1   3  18       16.81        8.01     16.78 o 
   1   3  18        2.89       28.25     18.13 o 
   3   3  18        4.80       11.15     26.40 o 
   5   3  18       58.49       35.93     23.46 o 
   7   3  18       12.76       -0.12     22.89 o 
   9   3  18        6.16       56.97     30.23 o 
  11   3  18        0.05        7.47     37.11 o 
  13   3  18        8.30       88.05     43.69 o 
  15   3  18       20.39       57.97     50.17 o 
 -30   4  18        2.20       29.56     41.00 o 
 -28   4  18       12.87        0.68     44.08 o 
 -26   4  18        1.78        1.92     27.62 o 
 -24   4  18       23.76       48.68     22.37 o 
 -22   4  18        2.81        1.29     25.74 o 
 -20   4  18       23.00       38.06     26.02 o 
 -18   4  18       23.81       17.51     27.70 o 
 -16   4  18      114.92      114.90     26.89 o 
 -14   4  18        9.44        7.89     16.57 o 
 -12   4  18        2.25      -12.11     28.37 o 
 -10   4  18        7.39       22.29     17.52 o 
  -8   4  18        8.64       10.76     15.65 o 
  -6   4  18       34.07       27.52     18.34 o 
  -4   4  18      107.12       87.82     21.01 o 
  -2   4  18       68.20       50.72     18.36 o 
   0   4  18      132.32      110.78     23.59 o 
   2   4  18       44.12        8.86     23.02 o 
   4   4  18       17.57       -5.94     36.67 o 
   6   4  18        9.45       13.13     27.67 o 
   8   4  18        1.40       40.62     35.24 o 
  10   4  18        0.13       -0.99     34.14 o 
  12   4  18        2.44       -0.11     40.18 o 
  14   4  18       15.84       51.05     48.41 o 
 -29   5  18        3.10       64.77     52.04 o 
 -27   5  18       41.95      -14.25     36.40 o 
 -25   5  18        1.59       32.95     31.31 o 
 -23   5  18        4.35       22.62     28.49 o 
 -21   5  18       27.70       22.51     20.80 o 
 -19   5  18       85.31       71.64     25.94 o 
 -17   5  18      200.99      140.39     29.90 o 
 -15   5  18       22.77       43.01     42.57 o 
 -13   5  18      335.68      342.77     41.22 o 
 -11   5  18       68.59       94.90     27.40 o 
  -9   5  18        1.12      -14.28     14.28 o 
  -7   5  18      272.83      277.75     40.90 o 
  -5   5  18       29.41       38.98     19.10 o 
  -3   5  18        0.00        9.41     16.93 o 
  -1   5  18        5.33        9.29     17.65 o 
   1   5  18        0.13       13.02     21.31 o 
   3   5  18        1.98        2.49     22.62 o 
   5   5  18        4.27       70.70     33.14 o 
   7   5  18        5.19       13.18     32.85 o 
   9   5  18        9.31       48.33     34.78 o 
  11   5  18       15.06       14.96     35.43 o 
 -26   6  18       37.54       54.12     47.10 o 
 -24   6  18        0.00        4.33     56.70 o 
 -22   6  18        0.67      -32.03     32.03 o 
 -20   6  18       14.59       12.34     33.47 o 
 -18   6  18      143.30      268.81     46.00 o 
 -16   6  18       54.95       38.03     24.22 o 
 -14   6  18      127.29      148.04     40.51 o 
 -12   6  18      170.62      206.07     31.03 o 
 -10   6  18       24.99        9.53     20.52 o 
  -8   6  18        3.74      -11.23     18.95 o 
  -6   6  18       51.57       50.10     22.17 o 
  -4   6  18        4.88      -30.38     37.86 o 
  -2   6  18      133.76      175.05     36.52 o 
   0   6  18       14.47       16.05     40.78 o 
   2   6  18       16.38       35.35     35.41 o 
   4   6  18       39.90       57.36     38.06 o 
   6   6  18        9.87       68.58     36.01 o 
   8   6  18        0.87      -10.11     37.05 o 
 -21   7  18       12.06      -28.76     47.21 o 
 -19   7  18       28.86       45.11     33.79 o 
 -17   7  18       56.05       10.77     35.19 o 
 -15   7  18        4.57      -10.00     30.95 o 
 -13   7  18       21.72        2.31     21.82 o 
 -11   7  18        8.21       -6.26     27.89 o 
  -9   7  18       85.21      112.08     33.65 o 
  -7   7  18        1.80       15.97     80.97 o 
  -5   7  18       54.49      110.60     44.88 o 
  -3   7  18        6.25       13.97     32.82 o 
  -1   7  18        4.56       40.93     68.12 o 
   1   7  18       15.34       -3.48     36.58 o 
   3   7  18        0.46       -6.37     44.13 o 
 -10   8  18       48.55       72.46     55.55 o 
  -8   8  18       13.06      -40.18     40.18 o 
  -6   8  18       12.42      -30.08     46.33 o 
 -31   1  19        4.07       36.56     33.81 o 
 -29   1  19       12.32       94.61     25.80 o 
 -27   1  19        1.09        4.80     19.12 o 
 -25   1  19        2.77       40.32     20.46 o 
 -23   1  19        0.52       54.69     21.55 o 
 -21   1  19       29.66       77.31     24.03 o 
 -19   1  19        0.02       42.33     22.65 o 
 -17   1  19       72.10       15.98     21.52 o 
 -15   1  19       44.78       57.34     21.71 o 
 -13   1  19      193.05      230.25     36.41 o 
 -11   1  19       53.71       64.59     24.83 o 
  -9   1  19      110.18      106.92     27.61 o 
  -7   1  19      555.14      713.30     55.34 o 
  -5   1  19       20.13       19.47     18.91 o 
  -3   1  19       54.83       33.68     32.39 o 
  -1   1  19        3.35       34.16     20.57 o 
   1   1  19      151.05      159.46     24.82 o 
   3   1  19       65.83       46.59     19.79 o 
   5   1  19        1.06        9.90     23.16 o 
   7   1  19       37.74       60.75     26.28 o 
   9   1  19        4.96       18.44     34.58 o 
  11   1  19       29.03       68.94     42.60 o 
  13   1  19       22.92       51.16     41.17 o 
  15   1  19        0.03      -39.30     39.30 o 
 -32   2  19       16.88      122.08     44.90 o 
 -30   2  19       54.15      140.85     47.32 o 
 -28   2  19       10.90       29.81     47.98 o 
 -26   2  19       15.55       17.81     55.17 o 
 -24   2  19       10.14       29.82     20.72 o 
 -22   2  19      138.18      165.83     33.48 o 
 -20   2  19       48.09       88.90     25.43 o 
 -18   2  19      113.34      100.66     53.79 o 
 -16   2  19       10.70        0.93     23.16 o 
 -14   2  19       98.63       89.97     26.70 o 
 -12   2  19       11.74       33.02     20.58 o 
 -10   2  19        1.95       17.18     16.24 o 
  -8   2  19       64.87      100.43     22.69 o 
  -6   2  19       13.83       18.32     16.89 o 
  -4   2  19       12.94        5.53     16.49 o 
  -2   2  19        0.02       -4.61     15.22 o 
   0   2  19      108.75      115.44     23.44 o 
   2   2  19       42.92       69.72     21.43 o 
   4   2  19      201.90      181.31     35.77 o 
   6   2  19        0.00      -27.28     27.28 o 
   8   2  19        0.00       -0.46     24.81 o 
  10   2  19       12.54       -5.16     31.84 o 
  12   2  19        1.09       70.70     46.88 o 
  14   2  19        0.04      -18.33     39.19 o 
 -31   3  19        0.25      -20.86     34.47 o 
 -29   3  19        0.31       -0.66     37.22 o 
 -27   3  19       73.65       34.14     42.71 o 
 -25   3  19      109.40      142.39     35.02 o 
 -23   3  19       84.69       63.92     26.40 o 
 -21   3  19      114.10      113.19     29.31 o 
 -19   3  19       14.20        4.56     24.15 o 
 -17   3  19        2.60       33.48     32.17 o 
 -15   3  19       20.15        8.14     21.06 o 
 -13   3  19        2.17      -16.53     17.44 o 
 -11   3  19      213.03      208.84     35.45 o 
  -9   3  19       84.41       55.46     23.45 o 
  -7   3  19        6.99        6.83     17.58 o 
  -5   3  19       16.63       24.00     18.43 o 
  -3   3  19        9.69      -16.49     16.49 o 
  -1   3  19       14.92       -0.77     15.21 o 
   1   3  19      197.38      218.51     30.46 o 
   3   3  19      342.28      422.57     50.69 o 
   5   3  19       92.08      215.50     38.47 o 
   7   3  19       33.86        3.79     27.38 o 
   9   3  19       21.18      -11.55     26.61 o 
  11   3  19        0.23       11.86     35.68 o 
  13   3  19       13.35       25.69     41.28 o 
 -30   4  19        9.36      -18.66     43.25 o 
 -28   4  19        0.00       44.90     46.44 o 
 -26   4  19        4.32       20.62     48.58 o 
 -24   4  19        2.35       15.63     24.37 o 
 -22   4  19       71.43       45.81     22.27 o 
 -20   4  19       82.38       74.56     51.03 o 
 -18   4  19        9.35       35.09     21.96 o 
 -16   4  19        0.18        9.29     28.40 o 
 -14   4  19       21.44       -1.03     17.31 o 
 -12   4  19        3.40        1.75     22.71 o 
 -10   4  19        8.09       22.32     22.91 o 
  -8   4  19       26.76       44.97     20.11 o 
  -6   4  19       37.90       24.39     17.36 o 
  -4   4  19       23.73       48.09     20.86 o 
  -2   4  19       11.45       30.79     21.57 o 
   0   4  19        5.59       26.30     18.67 o 
   2   4  19       18.31        8.97     25.92 o 
   4   4  19        2.55       12.40     51.16 o 
   6   4  19        0.32       16.98     31.01 o 
   8   4  19        1.73       76.08     39.63 o 
  10   4  19        0.04        8.67     41.94 o 
  12   4  19        3.25       26.57     42.27 o 
 -27   5  19        0.10       -5.30     35.29 o 
 -25   5  19        0.03       62.67     38.42 o 
 -23   5  19       21.21       34.02     24.14 o 
 -21   5  19       19.27        0.30     21.58 o 
 -19   5  19        0.01       11.12     27.29 o 
 -17   5  19       70.60       65.84     42.91 o 
 -15   5  19       24.08       23.95     23.49 o 
 -13   5  19       50.16       19.57     20.25 o 
 -11   5  19        2.93        6.65     19.92 o 
  -9   5  19       27.63       28.50     19.00 o 
  -7   5  19        3.48       29.45     19.74 o 
  -5   5  19      137.69      114.07     47.68 o 
  -3   5  19        5.52        2.48     21.79 o 
  -1   5  19       40.03       35.05     26.00 o 
   1   5  19       15.01      -20.37     20.37 o 
   3   5  19       76.33       91.04     30.00 o 
   5   5  19        0.12       89.58     41.06 o 
   7   5  19        4.50       10.87     38.31 o 
   9   5  19       11.04       47.10     43.91 o 
 -24   6  19       47.03       -6.81     45.34 o 
 -22   6  19        1.71       24.26     30.53 o 
 -20   6  19      108.71      148.36     34.79 o 
 -18   6  19        6.98        4.94     22.53 o 
 -16   6  19       53.68       48.79     25.18 o 
 -14   6  19       19.79        5.90     20.58 o 
 -12   6  19        6.41        6.32     22.00 o 
 -10   6  19       88.56       99.26     25.84 o 
  -8   6  19       54.03       20.25     21.09 o 
  -6   6  19       17.47       19.54     20.49 o 
  -4   6  19        0.12       29.87     23.26 o 
  -2   6  19       22.90       19.74     27.44 o 
   0   6  19       25.30      -36.64     44.68 o 
   2   6  19      113.93      163.39     45.65 o 
   4   6  19       15.62       -3.14     37.50 o 
   6   6  19        1.00       -0.99     50.28 o 
 -17   7  19       67.72       85.34     37.89 o 
 -15   7  19       23.41       22.78     23.91 o 
 -13   7  19      107.86       92.04     31.31 o 
 -11   7  19       27.56       73.80     26.48 o 
  -9   7  19       20.94       35.32     65.99 o 
  -7   7  19        1.47      -14.43     25.25 o 
  -5   7  19        5.43      -24.00     47.42 o 
  -3   7  19        2.56      -13.60     35.88 o 
  -1   7  19       14.22        7.03     48.96 o 
 -30   0  20      128.30      256.13     56.87 o 
 -28   0  20       81.01      198.71     46.77 o 
 -26   0  20       38.90      107.48     37.77 o 
 -24   0  20        1.95       77.18     37.22 o 
 -22   0  20       18.36       57.64     28.65 o 
 -20   0  20      227.50      238.23     51.16 o 
 -18   0  20       70.70       54.67     31.62 o 
 -16   0  20      359.96      342.42     58.08 o 
 -14   0  20       83.56       56.65     31.95 o 
 -12   0  20      148.79      101.55     37.33 o 
 -10   0  20        0.01       24.70     26.35 o 
  -8   0  20      347.51      181.80     46.00 o 
  -6   0  20       60.19       95.40     39.85 o 
  -4   0  20     1490.22     1411.93     98.70 o 
  -2   0  20      196.84      295.76     57.53 o 
   0   0  20      988.21     1130.01     97.93 o 
   2   0  20      148.63      149.97     47.54 o 
   4   0  20       80.90       56.98     37.22 o 
 -31   1  20       60.27      196.62     54.34 o 
 -29   1  20        5.29       63.80     24.17 o 
 -27   1  20      167.56      241.85     39.51 o 
 -25   1  20       65.60      152.03     36.67 o 
 -23   1  20       12.84       55.52     21.99 o 
 -21   1  20       62.15       36.53     42.93 o 
 -19   1  20        2.04       18.83     17.80 o 
 -17   1  20      181.47      194.72     72.73 o 
 -15   1  20       13.24        4.76     19.57 o 
 -13   1  20      385.24      327.35     41.06 o 
 -11   1  20       75.23       41.44     20.53 o 
  -9   1  20        5.00       -0.82     18.79 o 
  -7   1  20        8.85       21.02     21.58 o 
  -5   1  20        0.14       44.39     21.22 o 
  -3   1  20      169.43      158.44     31.18 o 
  -1   1  20       37.83       81.62     27.08 o 
   1   1  20      414.00      393.00     51.16 o 
   3   1  20      190.54      209.09     35.74 o 
   5   1  20       22.18        2.20     30.96 o 
   7   1  20       15.31      -14.82     33.59 o 
   9   1  20        3.68       33.59     40.62 o 
  11   1  20       15.58       30.52     39.74 o 
  13   1  20       57.84       47.10     51.05 o 
 -32   2  20        4.76      -23.16     33.37 o 
 -30   2  20       82.26      107.04     47.76 o 
 -28   2  20        5.48       56.50     25.54 o 
 -26   2  20      136.93      138.87     32.43 o 
 -24   2  20       19.34       60.85     25.43 o 
 -22   2  20       27.66       19.56     23.88 o 
 -20   2  20       33.88       -4.67     32.66 o 
 -18   2  20       39.19       63.87     25.15 o 
 -16   2  20       72.91       76.57     25.92 o 
 -14   2  20       36.82       55.98     37.99 o 
 -12   2  20        3.87       56.69     27.99 o 
 -10   2  20        7.57       12.38     19.82 o 
  -8   2  20       39.88       56.47     24.37 o 
  -6   2  20        2.38       -8.03     19.88 o 
  -4   2  20        0.42        0.94     15.71 o 
  -2   2  20        2.32       26.13     18.39 o 
   0   2  20       49.15       61.84     21.16 o 
   2   2  20       48.95       47.95     20.71 o 
   4   2  20      143.85      153.50     36.22 o 
   6   2  20        8.76       -6.04     39.30 o 
   8   2  20        7.37       21.62     28.10 o 
  10   2  20        0.92       -8.34     38.42 o 
  12   2  20        0.07       35.24     43.47 o 
 -29   3  20       26.93        6.81     35.46 o 
 -27   3  20       50.56       51.88     69.55 o 
 -25   3  20        0.18       29.51     27.23 o 
 -23   3  20       36.24       43.49     62.91 o 
 -21   3  20        2.37       43.04     22.78 o 
 -19   3  20       54.76       67.45     25.57 o 
 -17   3  20       10.84       -2.88     21.02 o 
 -15   3  20       47.50       69.33     26.12 o 
 -13   3  20       28.03       29.32     21.75 o 
 -11   3  20       38.39       56.79     26.34 o 
  -9   3  20        0.28        2.31     16.82 o 
  -7   3  20        3.89       25.86     19.15 o 
  -5   3  20        6.38       11.20     27.04 o 
  -3   3  20        0.01        3.25     17.67 o 
  -1   3  20       64.92       65.27     27.42 o 
   1   3  20      170.83      188.86     29.45 o 
   3   3  20      118.83      109.57     50.34 o 
   5   3  20        3.50        6.17     26.54 o 
   7   3  20        4.75      -25.62     25.62 o 
   9   3  20        5.94      -21.33     27.79 o 
  11   3  20        0.39        6.26     36.89 o 
 -28   4  20        0.56       40.95     42.27 o 
 -26   4  20       16.07      -26.35     38.86 o 
 -24   4  20      190.41      209.78     56.65 o 
 -22   4  20       25.30       18.51     27.50 o 
 -20   4  20       25.42       10.22     29.59 o 
 -18   4  20       80.55       37.68     27.21 o 
 -16   4  20       42.57       29.15     24.70 o 
 -14   4  20      159.77      190.65     39.69 o 
 -12   4  20       54.21      -13.93     21.02 o 
 -10   4  20      257.34      318.94     45.60 o 
  -8   4  20       24.00       30.80     25.35 o 
  -6   4  20        3.66        5.09     19.35 o 
  -4   4  20        8.00       41.09     19.83 o 
  -2   4  20       16.15       40.58     20.30 o 
   0   4  20       11.95       33.47     27.09 o 
   2   4  20        1.78       49.95     50.61 o 
   4   4  20       16.16       -2.78     28.77 o 
   6   4  20       53.71       80.70     32.75 o 
   8   4  20        0.29        3.62     41.61 o 
  10   4  20        4.81        4.83     36.12 o 
 -25   5  20        1.72       66.75     49.51 o 
 -23   5  20       50.53       37.58     25.71 o 
 -21   5  20       28.29       46.21     26.49 o 
 -19   5  20       54.26       66.01     29.38 o 
 -17   5  20       34.25       52.90     25.04 o 
 -15   5  20       83.96       30.97     26.32 o 
 -13   5  20        0.26        5.36     24.95 o 
 -11   5  20        6.20        6.65     24.71 o 
  -9   5  20       92.05      125.23     33.22 o 
  -7   5  20       26.68       35.27     20.15 o 
  -5   5  20        0.21      -15.88     17.83 o 
  -3   5  20       56.74       57.40     38.71 o 
  -1   5  20       17.87       21.22     36.56 o 
   1   5  20       34.29       11.85     29.88 o 
   3   5  20       12.03       10.03     27.78 o 
   5   5  20       39.16       28.32     44.13 o 
   7   5  20        8.85       40.40     41.06 o 
 -22   6  20        0.60       58.97     29.49 o 
 -20   6  20       58.57       54.02     30.38 o 
 -18   6  20       11.90       21.40     25.11 o 
 -16   6  20       37.59       10.69     21.60 o 
 -14   6  20        0.80        3.17     22.42 o 
 -12   6  20        5.76        3.11     22.04 o 
 -10   6  20        2.40      -25.17     31.95 o 
  -8   6  20        6.78      -10.65     20.36 o 
  -6   6  20        0.76      -16.68     22.45 o 
  -4   6  20       11.41       11.15     22.90 o 
  -2   6  20        0.04      -24.50     38.22 o 
   0   6  20       23.42       58.88     40.02 o 
   2   6  20        0.64        9.46     37.95 o 
 -13   7  20        1.64      -18.22     32.52 o 
 -11   7  20       74.66       71.56     37.07 o 
  -9   7  20        1.47      -28.22     30.78 o 
  -7   7  20       30.82       79.79     37.65 o 
 -31   1  21       20.87      152.16     46.99 o 
 -29   1  21        5.14       56.72     31.95 o 
 -27   1  21       44.92       81.84     25.84 o 
 -25   1  21       12.09       39.21     22.08 o 
 -23   1  21       63.84      102.51     28.32 o 
 -21   1  21        7.34       24.50     48.63 o 
 -19   1  21        6.20        3.96     20.71 o 
 -17   1  21        7.08        6.88     18.07 o 
 -15   1  21        0.44       -4.74     18.67 o 
 -13   1  21       81.25      159.76     32.05 o 
 -11   1  21       65.25       48.82     32.72 o 
  -9   1  21        2.24        1.52     20.27 o 
  -7   1  21       32.07       49.71     24.04 o 
  -5   1  21       69.24       40.98     23.55 o 
  -3   1  21       89.00      157.94     34.08 o 
  -1   1  21      431.21      367.36     45.93 o 
   1   1  21        0.26       60.11     27.01 o 
   3   1  21       12.03       11.22     34.58 o 
   5   1  21       28.95       34.69     39.74 o 
 -30   2  21       55.53      169.07     53.57 o 
 -28   2  21       34.00       57.98     64.00 o 
 -26   2  21       44.18       79.45     29.87 o 
 -24   2  21        0.16        4.28     21.36 o 
 -22   2  21       20.99       59.78     36.89 o 
 -20   2  21        0.59       15.17     21.89 o 
 -18   2  21       80.92       84.15     27.56 o 
 -16   2  21       22.90       10.44     20.73 o 
 -14   2  21       51.85       90.42     27.72 o 
 -12   2  21       69.70       34.60     22.33 o 
 -10   2  21      381.31      369.08     80.97 o 
  -8   2  21        9.46        0.48     36.89 o 
  -6   2  21       28.62       26.60     23.31 o 
  -4   2  21       92.45       83.28     27.72 o 
  -2   2  21      263.34      356.14     94.96 o 
   0   2  21        9.60       41.66     24.99 o 
   2   2  21       32.22       36.87     21.22 o 
   4   2  21      115.92       76.34     31.67 o 
   6   2  21       63.99       93.12     31.30 o 
   8   2  21       23.21       14.16     42.60 o 
  10   2  21       17.67       18.44     43.80 o 
 -29   3  21       33.72       58.95     42.71 o 
 -27   3  21        0.30       84.62     28.35 o 
 -25   3  21      128.86      211.87     38.08 o 
 -23   3  21       36.35       56.47     55.61 o 
 -21   3  21       12.11       98.45     31.23 o 
 -19   3  21       10.70       63.30     68.29 o 
 -17   3  21        4.48      -10.75     20.04 o 
 -15   3  21        0.18        7.43     19.05 o 
 -13   3  21       53.23       66.79     28.41 o 
 -11   3  21        8.49        5.43     34.53 o 
  -9   3  21       29.34       64.81     22.62 o 
  -7   3  21      214.55      230.85     45.28 o 
  -5   3  21       11.72       17.92     19.99 o 
  -3   3  21       40.80       81.28     23.73 o 
  -1   3  21       76.66      119.33     26.96 o 
   1   3  21        0.72       48.88     26.82 o 
   3   3  21        7.88        8.81     38.92 o 
   5   3  21       44.51       51.93     30.35 o 
   7   3  21       26.05       -8.12     27.60 o 
   9   3  21        4.66       -5.27     40.95 o 
 -26   4  21       65.22       45.10     31.21 o 
 -24   4  21        2.09      -19.67     23.76 o 
 -22   4  21        7.41       34.30     28.63 o 
 -20   4  21        9.31       -4.48     21.51 o 
 -18   4  21        0.03        5.68     23.52 o 
 -16   4  21       79.03       50.66     64.66 o 
 -14   4  21       87.64      111.62     37.49 o 
 -12   4  21        4.73       -3.20     22.03 o 
 -10   4  21       40.31       15.07     21.02 o 
  -8   4  21        8.04        1.03     18.30 o 
  -6   4  21      107.00      144.70     28.67 o 
  -4   4  21       12.55       33.82     25.83 o 
  -2   4  21        3.63       30.64     19.87 o 
   0   4  21        0.42       24.82     28.45 o 
   2   4  21       50.69       60.72     34.75 o 
   4   4  21       58.93       13.83     34.42 o 
   6   4  21        1.80       27.54     56.48 o 
 -23   5  21        0.22       38.60     28.79 o 
 -21   5  21       31.04       40.04     31.02 o 
 -19   5  21        9.06        1.67     27.78 o 
 -17   5  21       88.70       77.11     33.28 o 
 -15   5  21        2.59        0.47     22.96 o 
 -13   5  21        0.14        2.74     24.92 o 
 -11   5  21        0.37      -19.90     22.60 o 
  -9   5  21        0.00       13.90     29.77 o 
  -7   5  21       24.06       31.57     20.12 o 
  -5   5  21        0.78       15.30     22.25 o 
  -3   5  21       20.12       49.65     25.22 o 
  -1   5  21       19.65       66.69     51.32 o 
   1   5  21       16.57        6.05     31.12 o 
   3   5  21        7.51       29.36     38.75 o 
 -18   6  21       32.30       77.89     33.10 o 
 -16   6  21        0.57       11.66     40.40 o 
 -14   6  21       38.19       61.01     58.35 o 
 -12   6  21        0.01        9.11     28.88 o 
 -10   6  21       38.50       24.25     25.02 o 
  -8   6  21        9.57       -6.70     21.57 o 
  -6   6  21        2.18       25.94     25.51 o 
  -4   6  21        9.85       55.89     35.51 o 
  -2   6  21       49.81       54.78     39.84 o 
 -30   0  22       32.16       99.68     41.61 o 
 -28   0  22       29.37       68.07     38.97 o 
 -26   0  22        0.44       35.46     31.62 o 
 -24   0  22      519.72      423.77     72.02 o 
 -22   0  22       58.28      163.69     45.78 o 
 -20   0  22       28.00       23.38     28.21 o 
 -18   0  22      117.08       22.18     29.64 o 
 -16   0  22       62.54      216.93     51.27 o 
 -14   0  22       72.72       43.36     32.72 o 
 -12   0  22       24.43        6.37     32.50 o 
 -10   0  22        0.00        4.94     29.09 o 
  -8   0  22       66.14       32.72     35.79 o 
  -6   0  22       33.97       40.62     36.45 o 
  -4   0  22       14.56       23.38     36.01 o 
  -2   0  22       31.67       43.47     34.80 o 
   0   0  22        0.12       29.75     35.68 o 
   2   0  22       11.75       39.30     37.55 o 
   4   0  22       25.31      -22.18     34.47 o 
 -29   1  22        4.21       37.18     22.97 o 
 -27   1  22       35.07       83.47     28.96 o 
 -25   1  22       16.19       53.70     36.39 o 
 -23   1  22        3.63       12.51     23.11 o 
 -21   1  22       15.85       42.57     25.26 o 
 -19   1  22       12.00       18.57     21.03 o 
 -17   1  22       31.42       43.52     24.57 o 
 -15   1  22       34.23      103.61     34.80 o 
 -13   1  22        3.86       15.04     22.08 o 
 -11   1  22        3.55       22.75     22.31 o 
  -9   1  22        5.12        8.51     24.65 o 
  -7   1  22        7.58       20.11     20.80 o 
  -5   1  22       24.40       35.43     22.36 o 
  -3   1  22        2.60       20.42     24.61 o 
  -1   1  22       48.62       27.04     31.40 o 
   1   1  22       50.63       68.31     27.02 o 
   3   1  22       54.95      -13.94     37.44 o 
   5   1  22        0.86       18.55     41.06 o 
 -28   2  22        4.98       56.28     39.08 o 
 -26   2  22       16.06       15.74     25.03 o 
 -24   2  22        0.07       37.79     48.25 o 
 -22   2  22       33.26       57.58     26.19 o 
 -20   2  22        3.87        0.14     20.14 o 
 -18   2  22       20.02       77.25     27.24 o 
 -16   2  22        9.82        4.68     40.13 o 
 -14   2  22       72.17       93.19     29.74 o 
 -12   2  22        8.20       23.35     31.56 o 
 -10   2  22      166.86      169.88     35.15 o 
  -8   2  22        0.52       32.23     24.18 o 
  -6   2  22        5.54       37.13     25.14 o 
  -4   2  22        0.03       29.49     23.95 o 
  -2   2  22      116.78      122.89     35.46 o 
   0   2  22        0.17       15.88     74.60 o 
   2   2  22       42.24       22.18     39.19 o 
   4   2  22       15.02       44.13     41.39 o 
   6   2  22       30.53       16.80     37.99 o 
 -27   3  22       93.56      156.86     55.55 o 
 -25   3  22        9.12       19.24     25.43 o 
 -23   3  22        0.56       45.82     26.82 o 
 -21   3  22       16.96       79.00     28.54 o 
 -19   3  22       33.69       64.57     36.56 o 
 -17   3  22        4.49       12.52     24.66 o 
 -15   3  22       53.99      106.99     61.75 o 
 -13   3  22      160.87      150.95     33.85 o 
 -11   3  22      201.41      271.13     45.83 o 
  -9   3  22        0.60       16.92     34.47 o 
  -7   3  22        5.87       42.03     31.56 o 
  -5   3  22        2.22       12.91     19.75 o 
  -3   3  22        0.06       -1.31     18.79 o 
  -1   3  22      128.70      125.79     42.30 o 
   1   3  22      227.95      316.23     51.55 o 
   3   3  22        0.56       12.07     27.05 o 
   5   3  22       20.82       37.93     31.73 o 
 -24   4  22        3.17      -23.03     25.43 o 
 -22   4  22       54.07       58.40     30.80 o 
 -20   4  22       10.31      -24.05     42.49 o 
 -18   4  22       42.47       94.21     30.34 o 
 -16   4  22        3.65      -16.73     22.03 o 
 -14   4  22        1.41       49.12     25.78 o 
 -12   4  22        0.06       37.55     22.36 o 
 -10   4  22        3.36       12.73     20.57 o 
  -8   4  22       61.62       78.50     24.42 o 
  -6   4  22        0.14       14.88     21.78 o 
  -4   4  22       20.46       16.09     37.76 o 
  -2   4  22        3.10       28.38     22.04 o 
   0   4  22       31.89       51.39     31.38 o 
   2   4  22        2.53       35.27     40.13 o 
   4   4  22        9.55       70.56     46.88 o 
 -19   5  22       86.71      133.59     41.17 o 
 -17   5  22        4.11       18.64     30.51 o 
 -15   5  22        3.25      -12.68     25.48 o 
 -13   5  22       22.91       63.99     31.55 o 
 -11   5  22       18.55       16.01     23.99 o 
  -9   5  22        6.90       34.63     23.28 o 
  -7   5  22        3.41        2.05     22.71 o 
  -5   5  22       12.72       15.30     22.96 o 
  -3   5  22        9.78        0.69     28.41 o 
  -1   5  22       14.86       -2.95     30.37 o 
 -27   1  23        1.75       52.65     25.43 o 
 -25   1  23      102.73      165.22     66.14 o 
 -23   1  23        1.18       23.48     22.95 o 
 -21   1  23       49.28       28.43     67.52 o 
 -19   1  23       45.70       81.74     51.93 o 
 -17   1  23        1.64       21.25     27.61 o 
 -15   1  23      140.08      122.08     33.01 o 
 -13   1  23       43.08       35.61     24.92 o 
 -11   1  23        2.80       20.39     28.82 o 
  -9   1  23        6.10       30.39     24.21 o 
  -7   1  23       35.41       37.26     25.89 o 
  -5   1  23        0.05       15.23     25.39 o 
  -3   1  23       27.56       53.12     26.12 o 
  -1   1  23       13.46       79.87     28.99 o 
   1   1  23       12.36       27.69     26.94 o 
   3   1  23       38.83       73.67     48.20 o 
 -26   2  23        8.14       83.78     30.21 o 
 -24   2  23        0.40       51.15     26.48 o 
 -22   2  23        0.33       -0.94     23.34 o 
 -20   2  23       34.47      125.21     31.14 o 
 -18   2  23        1.25       58.13     24.99 o 
 -16   2  23        1.36       20.32     39.91 o 
 -14   2  23        0.46        1.69     21.07 o 
 -12   2  23       43.17       27.14     25.04 o 
 -10   2  23       92.76       58.90     28.77 o 
  -8   2  23        5.71       31.68     35.52 o 
  -6   2  23       26.79       -5.49     38.53 o 
  -4   2  23        0.01       19.22     25.88 o 
  -2   2  23        7.01       27.51     33.59 o 
   0   2  23       80.72       83.00     37.00 o 
   2   2  23       63.51       90.79     50.72 o 
   4   2  23        1.29       38.64     45.12 o 
 -23   3  23       11.84       -5.51     25.41 o 
 -21   3  23        2.93       26.32     26.11 o 
 -19   3  23       24.59       55.78     28.90 o 
 -17   3  23       55.36       42.42     28.93 o 
 -15   3  23       15.44       47.89     25.93 o 
 -13   3  23       15.57      -13.52     54.78 o 
 -11   3  23        0.13       36.57     26.02 o 
  -9   3  23        3.06       21.01     34.36 o 
  -7   3  23        0.60       36.14     27.50 o 
  -5   3  23       58.88       78.36     32.93 o 
  -3   3  23       19.08       71.95     30.44 o 
  -1   3  23      113.22       91.56     50.06 o 
   1   3  23      138.30      144.37     59.83 o 
   3   3  23       51.84      161.71     59.17 o 
 -20   4  23        9.63       17.38     23.69 o 
 -18   4  23       27.65       54.40     28.78 o 
 -16   4  23        0.25      -23.70     23.70 o 
 -14   4  23       23.88       13.04     29.44 o 
 -12   4  23       36.59       50.60     29.10 o 
 -10   4  23        9.99        3.98     21.28 o 
  -8   4  23        2.07        1.02     21.41 o 
  -6   4  23        1.65       31.09     30.62 o 
  -4   4  23       14.60       11.69     33.88 o 
  -2   4  23       11.91       48.19     34.34 o 
   0   4  23       72.34       99.64     36.00 o 
 -15   5  23        0.04      -32.94     32.94 o 
 -13   5  23       16.15       48.18     23.90 o 
 -11   5  23       20.77       73.70     25.95 o 
  -9   5  23        5.88        7.01     22.74 o 
  -7   5  23        0.08       34.74     36.58 o 
 -24   0  24       17.43      135.69     42.16 o 
 -22   0  24        2.23       40.40     31.62 o 
 -20   0  24       60.19      102.76     40.29 o 
 -18   0  24       23.38       30.63     36.56 o 
 -16   0  24      134.94      133.39     49.18 o 
 -14   0  24        4.53        4.72     31.51 o 
 -12   0  24        0.26      -16.47     31.95 o 
 -10   0  24        0.18      -11.31     30.30 o 
  -8   0  24        2.30      -35.24     35.24 o 
  -6   0  24       23.36       20.09     37.00 o 
  -4   0  24       23.36       71.25     44.02 o 
  -2   0  24        9.16        2.74     38.75 o 
   0   0  24        1.01       54.78     43.58 o 
   2   0  24       20.06       16.36     42.60 o 
 -23   1  24        0.21       84.21     28.17 o 
 -21   1  24       17.43       24.44     33.87 o 
 -19   1  24       17.02       36.92     27.19 o 
 -17   1  24        1.47       13.48     22.13 o 
 -15   1  24       16.82       56.61     27.98 o 
 -13   1  24        2.66       42.30     26.19 o 
 -11   1  24       17.02       32.35     27.04 o 
  -9   1  24        0.22       61.13     28.56 o 
  -7   1  24        0.00        8.92     28.76 o 
  -5   1  24       31.32       47.03     28.63 o 
  -3   1  24        0.14       45.90     28.89 o 
  -1   1  24        0.41       19.51     26.84 o 
   1   1  24       19.99       -8.89     39.63 o 
 -22   2  24       33.98       99.96     29.44 o 
 -20   2  24        0.00       20.41     27.39 o 
 -18   2  24       15.86       57.85     34.47 o 
 -16   2  24      165.62      130.42     32.47 o 
 -14   2  24        8.31       24.70     24.99 o 
 -12   2  24      201.94      333.98     72.84 o 
 -10   2  24        0.01       30.12     45.34 o 
  -8   2  24       27.69       32.39     27.00 o 
  -6   2  24       11.11       36.15     29.09 o 
  -4   2  24       43.89       22.10     25.74 o 
  -2   2  24        1.52      -14.26     24.71 o 
   0   2  24        1.26       10.54     42.38 o 
 -21   3  24        4.94       62.32     85.19 o 
 -19   3  24        5.29       41.00     30.41 o 
 -17   3  24        3.64       17.14     32.33 o 
 -15   3  24      133.51      183.00     41.58 o 
 -13   3  24       75.59       86.84     31.66 o 
 -11   3  24        7.84       21.72     59.12 o 
  -9   3  24       32.29       67.28     31.29 o 
  -7   3  24        2.59       32.61     46.49 o 
  -5   3  24        0.02       12.07     26.59 o 
  -3   3  24        0.06       49.27     26.96 o 
 -14   4  24       10.72      -33.67     56.76 o 
 -12   4  24       30.85       83.50     40.29 o 
 -10   4  24        1.34       53.16     30.86 o 
  -8   4  24       34.02       70.29     33.57 o 
 -21   1  25        1.47       36.76     62.58 o 
 -19   1  25        0.09      -14.42     32.44 o 
 -17   1  25       18.80      105.30     35.86 o 
 -15   1  25       21.65       92.66     32.28 o 
 -13   1  25      140.31      183.11     45.45 o 
 -11   1  25        0.00       27.14     27.83 o 
  -9   1  25       68.27       92.82     33.04 o 
  -7   1  25        4.72       14.71     28.56 o 
  -5   1  25        1.34       14.31     29.07 o 
  -3   1  25        0.09       31.04     32.28 o 
 -18   2  25       22.22       42.22     25.93 o 
 -16   2  25       37.90       44.51     41.50 o 
 -14   2  25        7.94       45.02     28.70 o 
 -12   2  25       35.76       71.61     31.91 o 
 -10   2  25       13.63       48.73     29.43 o 
  -8   2  25        0.01       20.28     28.10 o 
  -6   2  25        0.01       13.72     28.65 o 
                                                 
